# Supplementary material for: Seqwin: ultrafast identification of signature sequences in microbial genomes
Source: Bioinformatics. 2026 Jul 7;42(Suppl 1):btag261. doi: 10.1093/bioinformatics/btag261 (PMC13340262; doi:10.1093/bioinformatics/btag261)
Supplement: btag261_Supplementary_Data [file btag261_supplementary_data.zip]

Archive with 3 entries (3 files):
- Response Letter.pdf
- Supplementary Data.xlsx
- Supplementary Information.pdf
