# Supplementary material for: Seqwin: ultrafast identification of signature sequences in microbial genomes
Source: Bioinformatics. 2026 Jul 7;42(Suppl 1):btag261. doi: 10.1093/bioinformatics/btag261 (PMC13340262; doi:10.1093/bioinformatics/btag261)
Supplement: btag261_Supplementary_Data [file btag261_supplementary_data.zip › Supplementary Data.xlsx]

## Sheet: SD1
# The dataset published with Fur (Table S2, https://doi.org/10.1093/bioinformatics/btab059)
	Phylogroup	Species	Strain	Accession	Length (Mb)	Is Unikseq/Neptune reference
1	A	E. coli	53638	GCF_000167915.2	5.1	FALSE
2	A	E. coli	ATCC_8739	GCF_000019385.1	4.7	FALSE
3	A	E. coli	BL21	GCF_000023665.1	4.6	FALSE
4	A	E. coli	BW2952	GCF_000022345.1	4.6	FALSE
5	A	E. coli	H10407	GCF_000210475.1	5.2	TRUE
6	A	E. coli	HS	GCF_000017765.1	4.6	FALSE
7	B1	E. coli	11368	GCF_000091005.1	5.7	TRUE
8	B1	E. coli	55989	GCF_000026245.1	5.2	FALSE
9	B1	E. coli	B171	GCF_000167895.4	5.4	FALSE
10	B1	E. coli	B7A	GCF_000725265.1	4.9	FALSE
11	B1	E. coli	E110019	CP035751.1	5.2	FALSE
12	B1	E. coli	E22	GCF_000167855.1	5.5	FALSE
13	B1	E. coli	E24377A	GCF_000017745.1	5	FALSE
14	B1	E. coli	IAI1	GCF_000026265.1	4.7	FALSE
15	B1	E. coli	O111_11128	GCF_000010765.1	5.4	FALSE
16	B1	E. coli	SE11	GCF_000010385.1	4.9	FALSE
17	B1	E. coli	TY_2482	GCF_000217695.1	5.3	FALSE
18	B1	S. boydii	3083	GCF_000020185.1	4.6	FALSE
19	B1	S. flexneri	2A	GCF_000007405.1	4.6	FALSE
20	B1	S. sonnei	046	GCF_000092525.1	4.8	FALSE
21	B2	E. coli	536	GCF_000013305.1	4.9	FALSE
22	B2	E. coli	CFT073	AE014075.1	5.2	FALSE
23	B2	E. coli	E2348_69	FM180568.1	5	FALSE
24	B2	E. coli	S88	GCF_000026285.1	5	TRUE
25	B2	E. coli	UTI89	GCF_000013265.1	5.1	FALSE
26	D	E. coli	042	FN554766.1	5.2	FALSE
27	D	E. coli	UMN026	GCF_000026325.1	5.2	TRUE
28	E	E. coli	CB9615	GCF_000025165.1	5.4	FALSE
29	E	E. coli	EDL933	GCF_000006665.1	5.5	FALSE
30	E	E. coli	Sakai	GCF_000008865.1	5.5	FALSE
31	E	S. dysenteriae	Sd197	GCF_000012005.1	4.4	TRUE
32	F	E. coli	IAI39	GCF_000026345.1	5.1	TRUE
33	F	E. coli	SMS_3_5	CP000970.1	5.1	FALSE

## Sheet: SD2
# The C. difficile dataset; GCA_025534045.1 is used as the reference genome for Unikseq and Neptune
	Taxon	GenBank accession	Is target	Is sampled (100 genomes)	Is sampled (1000 genomes)	Assembly level		Unique Taxon	# Genomes
1	Clostridioides	GCA_900165295.1	TRUE	FALSE	FALSE	Scaffold		Clostridioides	3328
2	Clostridioides	GCA_900011945.1	TRUE	FALSE	TRUE	Contig		Peptostreptococcus	142
3	Clostridioides	GCA_000452065.2	TRUE	FALSE	TRUE	Contig		Romboutsia	213
4	Clostridioides	GCA_002412385.1	TRUE	FALSE	FALSE	Contig		Terrisporobacter	47
5	Clostridioides	GCA_900166035.1	TRUE	FALSE	FALSE	Scaffold		Intestinibacter	96
6	Clostridioides	GCA_001939005.1	TRUE	FALSE	FALSE	Contig		Paraclostridium	150
7	Clostridioides	GCA_004316545.1	TRUE	FALSE	TRUE	Scaffold		Peptacetobacter	19
8	Clostridioides	GCA_028597265.1	TRUE	FALSE	FALSE	Contig
9	Clostridioides	GCA_046248645.1	TRUE	FALSE	TRUE	Contig
10	Clostridioides	GCA_000530435.1	TRUE	FALSE	FALSE	Scaffold
11	Clostridioides	GCA_002301635.1	TRUE	FALSE	FALSE	Contig
12	Clostridioides	GCA_000164655.1	TRUE	FALSE	FALSE	Scaffold
13	Clostridioides	GCA_003482065.1	TRUE	FALSE	FALSE	Complete Genome
14	Clostridioides	GCA_900096375.1	TRUE	FALSE	TRUE	Scaffold
15	Clostridioides	GCA_019931025.1	TRUE	FALSE	TRUE	Complete Genome
16	Clostridioides	GCA_900096465.1	TRUE	FALSE	FALSE	Scaffold
17	Clostridioides	GCA_900164535.1	TRUE	FALSE	FALSE	Scaffold
18	Clostridioides	GCA_018884905.1	TRUE	FALSE	FALSE	Complete Genome
19	Clostridioides	GCA_006380905.1	TRUE	FALSE	FALSE	Contig
20	Clostridioides	GCA_000826625.2	TRUE	FALSE	FALSE	Contig
21	Clostridioides	GCA_020658275.1	TRUE	FALSE	FALSE	Contig
22	Clostridioides	GCA_028596715.1	TRUE	FALSE	FALSE	Contig
23	Clostridioides	GCA_000531505.1	TRUE	FALSE	TRUE	Scaffold
24	Clostridioides	GCA_004317365.1	TRUE	FALSE	FALSE	Scaffold
25	Clostridioides	GCA_021284685.1	TRUE	FALSE	TRUE	Contig
26	Clostridioides	GCA_030251765.1	TRUE	FALSE	FALSE	Contig
27	Clostridioides	GCA_036442175.1	TRUE	TRUE	TRUE	Contig
28	Clostridioides	GCA_004314765.1	TRUE	FALSE	FALSE	Scaffold
29	Clostridioides	GCA_004317685.1	TRUE	FALSE	FALSE	Scaffold
30	Clostridioides	GCA_006454555.1	TRUE	FALSE	TRUE	Contig
31	Clostridioides	GCA_004314285.1	TRUE	FALSE	FALSE	Scaffold
32	Clostridioides	GCA_000450225.2	TRUE	FALSE	FALSE	Contig
33	Clostridioides	GCA_028599755.1	TRUE	FALSE	TRUE	Contig
34	Clostridioides	GCA_007002465.1	TRUE	FALSE	FALSE	Contig
35	Clostridioides	GCA_007114335.1	TRUE	FALSE	FALSE	Scaffold
36	Clostridioides	GCA_037943445.1	TRUE	FALSE	FALSE	Complete Genome
37	Clostridioides	GCA_900683845.1	TRUE	FALSE	FALSE	Scaffold
38	Clostridioides	GCA_025758205.1	TRUE	FALSE	FALSE	Complete Genome
39	Clostridioides	GCA_019427125.1	TRUE	FALSE	TRUE	Scaffold
40	Clostridioides	GCA_003326845.1	TRUE	FALSE	TRUE	Scaffold
41	Clostridioides	GCA_019427305.1	TRUE	FALSE	FALSE	Scaffold
42	Clostridioides	GCA_024260055.1	TRUE	FALSE	FALSE	Contig
43	Clostridioides	GCA_004314885.1	TRUE	FALSE	FALSE	Scaffold
44	Clostridioides	GCA_900002445.1	TRUE	FALSE	FALSE	Scaffold
45	Clostridioides	GCA_007114465.1	TRUE	FALSE	FALSE	Scaffold
46	Clostridioides	GCA_000450845.2	TRUE	FALSE	FALSE	Contig
47	Clostridioides	GCA_000451245.2	TRUE	FALSE	FALSE	Contig
48	Clostridioides	GCA_038752975.1	TRUE	FALSE	TRUE	Scaffold
49	Clostridioides	GCA_030251025.1	TRUE	FALSE	FALSE	Contig
50	Clostridioides	GCA_900002525.1	TRUE	FALSE	FALSE	Scaffold
51	Clostridioides	GCA_002939425.1	TRUE	FALSE	FALSE	Contig
52	Clostridioides	GCA_004318325.1	TRUE	FALSE	TRUE	Scaffold
53	Clostridioides	GCA_019427025.1	TRUE	FALSE	FALSE	Scaffold
54	Clostridioides	GCA_000450745.2	TRUE	FALSE	FALSE	Contig
55	Clostridioides	GCA_003456975.1	TRUE	FALSE	FALSE	Complete Genome
56	Clostridioides	GCA_007114075.1	TRUE	FALSE	FALSE	Scaffold
57	Clostridioides	GCA_004684755.1	TRUE	FALSE	FALSE	Contig
58	Clostridioides	GCA_900689035.1	TRUE	FALSE	FALSE	Contig
59	Clostridioides	GCA_900008715.1	TRUE	FALSE	FALSE	Contig
60	Clostridioides	GCA_030251365.1	TRUE	FALSE	FALSE	Contig
61	Clostridioides	GCA_004315925.1	TRUE	FALSE	TRUE	Scaffold
62	Clostridioides	GCA_036442435.1	TRUE	FALSE	FALSE	Contig
63	Clostridioides	GCA_000451645.2	TRUE	FALSE	FALSE	Contig
64	Clostridioides	GCA_015352275.1	TRUE	FALSE	FALSE	Scaffold
65	Clostridioides	GCA_900096275.1	TRUE	FALSE	FALSE	Scaffold
66	Clostridioides	GCA_900002555.1	TRUE	FALSE	FALSE	Scaffold
67	Clostridioides	GCA_004318225.1	TRUE	FALSE	FALSE	Scaffold
68	Clostridioides	GCA_003327385.1	TRUE	FALSE	FALSE	Contig
69	Clostridioides	GCA_020657835.1	TRUE	FALSE	FALSE	Contig
70	Clostridioides	GCA_900166205.1	TRUE	FALSE	FALSE	Scaffold
71	Clostridioides	GCA_900010345.1	TRUE	FALSE	FALSE	Contig
72	Clostridioides	GCA_038753485.1	TRUE	FALSE	FALSE	Scaffold
73	Clostridioides	GCA_037922005.1	TRUE	FALSE	FALSE	Complete Genome
74	Clostridioides	GCA_004319345.1	TRUE	FALSE	FALSE	Scaffold
75	Clostridioides	GCA_038755115.1	TRUE	FALSE	FALSE	Contig
76	Clostridioides	GCA_900013385.1	TRUE	FALSE	FALSE	Contig
77	Clostridioides	GCA_032081865.1	TRUE	FALSE	FALSE	Scaffold
78	Clostridioides	GCA_032547995.1	TRUE	FALSE	FALSE	Contig
79	Clostridioides	GCA_033840595.1	TRUE	FALSE	FALSE	Contig
80	Clostridioides	GCA_900164565.1	TRUE	FALSE	TRUE	Scaffold
81	Clostridioides	GCA_901002525.1	TRUE	FALSE	TRUE	Scaffold
82	Clostridioides	GCA_043107255.1	TRUE	FALSE	FALSE	Contig
83	Clostridioides	GCA_017310995.1	TRUE	FALSE	FALSE	Contig
84	Clostridioides	GCA_016094205.1	TRUE	FALSE	TRUE	Scaffold
85	Clostridioides	GCA_002303655.1	TRUE	FALSE	FALSE	Contig
86	Clostridioides	GCA_901004485.1	TRUE	FALSE	FALSE	Contig
87	Clostridioides	GCA_012030125.1	TRUE	FALSE	TRUE	Contig
88	Clostridioides	GCA_032471975.1	TRUE	FALSE	FALSE	Contig
89	Clostridioides	GCA_016767115.1	TRUE	FALSE	FALSE	Complete Genome
90	Clostridioides	GCA_000530415.1	TRUE	FALSE	FALSE	Scaffold
91	Clostridioides	GCA_016093735.1	TRUE	FALSE	FALSE	Scaffold
92	Clostridioides	GCA_036697995.1	TRUE	FALSE	FALSE	Contig
93	Clostridioides	GCA_028597535.1	TRUE	FALSE	FALSE	Contig
94	Clostridioides	GCA_007002095.1	TRUE	FALSE	FALSE	Contig
95	Clostridioides	GCA_000450185.2	TRUE	FALSE	FALSE	Contig
96	Clostridioides	GCA_004319365.1	TRUE	FALSE	FALSE	Scaffold
97	Clostridioides	GCA_900164835.1	TRUE	FALSE	TRUE	Scaffold
98	Clostridioides	GCA_019426925.1	TRUE	FALSE	FALSE	Scaffold
99	Clostridioides	GCA_901004695.1	TRUE	FALSE	FALSE	Contig
100	Clostridioides	GCA_034188525.1	TRUE	FALSE	FALSE	Contig
101	Clostridioides	GCA_900096195.1	TRUE	FALSE	TRUE	Scaffold
102	Clostridioides	GCA_900164495.1	TRUE	FALSE	TRUE	Scaffold
103	Clostridioides	GCA_002234355.1	TRUE	TRUE	TRUE	Complete Genome
104	Clostridioides	GCA_000451205.2	TRUE	FALSE	FALSE	Contig
105	Clostridioides	GCA_034188545.1	TRUE	FALSE	FALSE	Contig
106	Clostridioides	GCA_038752285.1	TRUE	FALSE	TRUE	Contig
107	Clostridioides	GCA_002165155.1	TRUE	FALSE	FALSE	Scaffold
108	Clostridioides	GCA_004316985.1	TRUE	FALSE	FALSE	Scaffold
109	Clostridioides	GCA_021283945.1	TRUE	TRUE	TRUE	Contig
110	Clostridioides	GCA_019426725.1	TRUE	FALSE	FALSE	Scaffold
111	Clostridioides	GCA_024451525.1	TRUE	FALSE	TRUE	Contig
112	Clostridioides	GCA_036688825.1	TRUE	FALSE	TRUE	Contig
113	Clostridioides	GCA_007001495.1	TRUE	FALSE	FALSE	Contig
114	Clostridioides	GCA_024260215.1	TRUE	FALSE	TRUE	Contig
115	Clostridioides	GCA_004316685.1	TRUE	FALSE	FALSE	Scaffold
116	Clostridioides	GCA_007114325.1	TRUE	FALSE	FALSE	Scaffold
117	Clostridioides	GCA_901002495.1	TRUE	FALSE	FALSE	Contig
118	Clostridioides	GCA_046248825.1	TRUE	FALSE	TRUE	Contig
119	Clostridioides	GCA_037933165.1	TRUE	FALSE	TRUE	Complete Genome
120	Clostridioides	GCA_000448945.2	TRUE	FALSE	FALSE	Contig
121	Clostridioides	GCA_900164465.1	TRUE	FALSE	FALSE	Scaffold
122	Clostridioides	GCA_007000645.1	TRUE	FALSE	FALSE	Contig
123	Clostridioides	GCA_004315305.1	TRUE	TRUE	TRUE	Scaffold
124	Clostridioides	GCA_000449185.2	TRUE	FALSE	FALSE	Contig
125	Clostridioides	GCA_032081725.1	TRUE	FALSE	FALSE	Scaffold
126	Clostridioides	GCA_900164955.1	TRUE	FALSE	FALSE	Scaffold
127	Clostridioides	GCA_036442205.1	TRUE	FALSE	FALSE	Contig
128	Clostridioides	GCA_001971945.1	TRUE	FALSE	TRUE	Contig
129	Clostridioides	GCA_038756755.1	TRUE	FALSE	TRUE	Scaffold
130	Clostridioides	GCA_901006065.1	TRUE	FALSE	FALSE	Contig
131	Clostridioides	GCA_024260515.1	TRUE	TRUE	TRUE	Contig
132	Clostridioides	GCA_036442155.1	TRUE	FALSE	TRUE	Contig
133	Clostridioides	GCA_000450905.2	TRUE	FALSE	FALSE	Contig
134	Clostridioides	GCA_000451185.2	TRUE	FALSE	FALSE	Contig
135	Clostridioides	GCA_030251385.1	TRUE	FALSE	FALSE	Contig
136	Clostridioides	GCA_900010895.1	TRUE	FALSE	FALSE	Contig
137	Clostridioides	GCA_030251645.1	TRUE	FALSE	FALSE	Contig
138	Clostridioides	GCA_038753285.1	TRUE	FALSE	FALSE	Contig
139	Clostridioides	GCA_038753155.1	TRUE	FALSE	FALSE	Scaffold
140	Clostridioides	GCA_028599875.1	TRUE	FALSE	FALSE	Contig
141	Clostridioides	GCA_009362915.1	TRUE	FALSE	FALSE	Complete Genome
142	Clostridioides	GCA_000449545.2	TRUE	FALSE	FALSE	Contig
143	Clostridioides	GCA_019427345.1	TRUE	FALSE	FALSE	Scaffold
144	Clostridioides	GCA_004316965.1	TRUE	FALSE	FALSE	Scaffold
145	Clostridioides	GCA_000828225.1	TRUE	FALSE	FALSE	Scaffold
146	Clostridioides	GCA_002946535.2	TRUE	FALSE	FALSE	Complete Genome
147	Clostridioides	GCA_000452045.2	TRUE	FALSE	FALSE	Contig
148	Clostridioides	GCA_004319085.1	TRUE	FALSE	TRUE	Scaffold
149	Clostridioides	GCA_003932635.1	TRUE	FALSE	FALSE	Contig
150	Clostridioides	GCA_023656865.1	TRUE	FALSE	FALSE	Scaffold
151	Clostridioides	GCA_901005845.1	TRUE	FALSE	FALSE	Contig
152	Clostridioides	GCA_038754795.1	TRUE	FALSE	FALSE	Scaffold
153	Clostridioides	GCA_002303085.1	TRUE	FALSE	FALSE	Contig
154	Clostridioides	GCA_030251075.1	TRUE	FALSE	FALSE	Contig
155	Clostridioides	GCA_007001015.1	TRUE	FALSE	FALSE	Contig
156	Clostridioides	GCA_016767135.1	TRUE	FALSE	FALSE	Complete Genome
157	Clostridioides	GCA_000449865.2	TRUE	FALSE	TRUE	Contig
158	Clostridioides	GCA_016093825.1	TRUE	FALSE	FALSE	Scaffold
159	Clostridioides	GCA_002946135.1	TRUE	FALSE	TRUE	Complete Genome
160	Clostridioides	GCA_000449225.2	TRUE	FALSE	FALSE	Contig
161	Clostridioides	GCA_003863195.1	TRUE	FALSE	FALSE	Contig
162	Clostridioides	GCA_900164655.1	TRUE	FALSE	FALSE	Contig
163	Clostridioides	GCA_039503115.1	TRUE	FALSE	TRUE	Scaffold
164	Clostridioides	GCA_900164385.1	TRUE	FALSE	TRUE	Scaffold
165	Clostridioides	GCA_040253655.1	TRUE	FALSE	TRUE	Contig
166	Clostridioides	GCA_901006165.1	TRUE	FALSE	FALSE	Contig
167	Clostridioides	GCA_900096115.1	TRUE	FALSE	FALSE	Scaffold
168	Clostridioides	GCA_038754855.1	TRUE	FALSE	FALSE	Scaffold
169	Clostridioides	GCA_004318865.1	TRUE	FALSE	TRUE	Scaffold
170	Clostridioides	GCA_900164295.1	TRUE	FALSE	FALSE	Scaffold
171	Clostridioides	GCA_003863105.1	TRUE	FALSE	FALSE	Contig
172	Clostridioides	GCA_020658135.1	TRUE	FALSE	TRUE	Contig
173	Clostridioides	GCA_002302795.1	TRUE	FALSE	FALSE	Contig
174	Clostridioides	GCA_900692085.1	TRUE	FALSE	FALSE	Contig
175	Clostridioides	GCA_016094285.1	TRUE	FALSE	FALSE	Scaffold
176	Clostridioides	GCA_900164975.1	TRUE	FALSE	FALSE	Scaffold
177	Clostridioides	GCA_900688895.1	TRUE	FALSE	FALSE	Contig
178	Clostridioides	GCA_024972555.1	TRUE	TRUE	TRUE	Complete Genome
179	Clostridioides	GCA_017311025.1	TRUE	FALSE	FALSE	Contig
180	Clostridioides	GCA_004684665.1	TRUE	FALSE	FALSE	Contig
181	Clostridioides	GCA_031272305.1	TRUE	FALSE	TRUE	Contig
182	Clostridioides	GCA_003095675.1	TRUE	FALSE	TRUE	Complete Genome
183	Clostridioides	GCA_901004505.1	TRUE	FALSE	FALSE	Contig
184	Clostridioides	GCA_032081505.1	TRUE	FALSE	FALSE	Scaffold
185	Clostridioides	GCA_034188215.1	TRUE	FALSE	FALSE	Contig
186	Clostridioides	GCA_036442095.1	TRUE	FALSE	FALSE	Contig
187	Clostridioides	GCA_022342385.1	TRUE	FALSE	FALSE	Contig
188	Clostridioides	GCA_004315645.1	TRUE	TRUE	TRUE	Scaffold
189	Clostridioides	GCA_049201055.1	TRUE	FALSE	FALSE	Complete Genome
190	Clostridioides	GCA_000451705.1	TRUE	FALSE	TRUE	Contig
191	Clostridioides	GCA_000242355.2	TRUE	FALSE	FALSE	Contig
192	Clostridioides	GCA_007114935.1	TRUE	FALSE	FALSE	Contig
193	Clostridioides	GCA_030251865.1	TRUE	FALSE	TRUE	Contig
194	Clostridioides	GCA_027625435.1	TRUE	FALSE	FALSE	Complete Genome
195	Clostridioides	GCA_004318105.1	TRUE	FALSE	FALSE	Scaffold
196	Clostridioides	GCA_004315505.1	TRUE	FALSE	FALSE	Scaffold
197	Clostridioides	GCA_036765175.1	TRUE	FALSE	FALSE	Contig
198	Clostridioides	GCA_901002035.1	TRUE	FALSE	FALSE	Scaffold
199	Clostridioides	GCA_900164545.1	TRUE	FALSE	FALSE	Scaffold
200	Clostridioides	GCA_900243325.1	TRUE	FALSE	FALSE	Scaffold
201	Clostridioides	GCA_901005015.1	TRUE	FALSE	FALSE	Scaffold
202	Clostridioides	GCA_900688245.1	TRUE	FALSE	FALSE	Contig
203	Clostridioides	GCA_037930425.1	TRUE	FALSE	FALSE	Complete Genome
204	Clostridioides	GCA_900166085.1	TRUE	FALSE	FALSE	Scaffold
205	Clostridioides	GCA_038752455.1	TRUE	FALSE	FALSE	Contig
206	Clostridioides	GCA_028596415.1	TRUE	FALSE	TRUE	Contig
207	Clostridioides	GCA_049703785.1	TRUE	FALSE	FALSE	Scaffold
208	Clostridioides	GCA_007002515.1	TRUE	FALSE	TRUE	Contig
209	Clostridioides	GCA_021283865.1	TRUE	FALSE	TRUE	Contig
210	Clostridioides	GCA_008245165.1	TRUE	FALSE	FALSE	Complete Genome
211	Clostridioides	GCA_033840785.1	TRUE	FALSE	FALSE	Contig
212	Clostridioides	GCA_002301305.1	TRUE	FALSE	FALSE	Contig
213	Clostridioides	GCA_900166395.1	TRUE	FALSE	FALSE	Scaffold
214	Clostridioides	GCA_901002025.1	TRUE	FALSE	TRUE	Scaffold
215	Clostridioides	GCA_025533595.1	TRUE	FALSE	FALSE	Scaffold
216	Clostridioides	GCA_901002605.1	TRUE	FALSE	FALSE	Scaffold
217	Clostridioides	GCA_030251425.1	TRUE	FALSE	FALSE	Contig
218	Clostridioides	GCA_046946395.1	TRUE	FALSE	FALSE	Scaffold
219	Clostridioides	GCA_034187815.1	TRUE	FALSE	FALSE	Contig
220	Clostridioides	GCA_900014675.1	TRUE	FALSE	FALSE	Contig
221	Clostridioides	GCA_024262385.1	TRUE	FALSE	FALSE	Contig
222	Clostridioides	GCA_900010815.1	TRUE	FALSE	TRUE	Contig
223	Clostridioides	GCA_000450965.2	TRUE	FALSE	FALSE	Contig
224	Clostridioides	GCA_900692345.1	TRUE	FALSE	FALSE	Scaffold
225	Clostridioides	GCA_003862895.1	TRUE	FALSE	FALSE	Contig
226	Clostridioides	GCA_004315665.1	TRUE	FALSE	FALSE	Scaffold
227	Clostridioides	GCA_901005945.1	TRUE	FALSE	FALSE	Contig
228	Clostridioides	GCA_004313945.1	TRUE	FALSE	FALSE	Scaffold
229	Clostridioides	GCA_021284145.1	TRUE	FALSE	FALSE	Contig
230	Clostridioides	GCA_900690455.1	TRUE	FALSE	TRUE	Contig
231	Clostridioides	GCA_032550185.1	TRUE	FALSE	FALSE	Contig
232	Clostridioides	GCA_024260085.1	TRUE	FALSE	FALSE	Contig
233	Clostridioides	GCA_019427945.1	TRUE	FALSE	TRUE	Contig
234	Clostridioides	GCA_018599345.1	TRUE	FALSE	FALSE	Contig
235	Clostridioides	GCA_019427145.1	TRUE	FALSE	TRUE	Scaffold
236	Clostridioides	GCA_900008455.1	TRUE	FALSE	FALSE	Contig
237	Clostridioides	GCA_025758185.1	TRUE	FALSE	FALSE	Complete Genome
238	Clostridioides	GCA_024919135.1	TRUE	FALSE	TRUE	Chromosome
239	Clostridioides	GCA_001972185.1	TRUE	FALSE	FALSE	Contig
240	Clostridioides	GCA_901006085.1	TRUE	FALSE	TRUE	Contig
241	Clostridioides	GCA_028597435.1	TRUE	FALSE	TRUE	Contig
242	Clostridioides	GCA_900014805.1	TRUE	FALSE	TRUE	Contig
243	Clostridioides	GCA_002301925.1	TRUE	FALSE	FALSE	Contig
244	Clostridioides	GCA_004317165.1	TRUE	FALSE	FALSE	Scaffold
245	Clostridioides	GCA_003482125.1	TRUE	FALSE	FALSE	Complete Genome
246	Clostridioides	GCA_041520845.1	TRUE	FALSE	FALSE	Contig
247	Clostridioides	GCA_901002655.1	TRUE	FALSE	FALSE	Scaffold
248	Clostridioides	GCA_025533735.1	TRUE	FALSE	FALSE	Scaffold
249	Clostridioides	GCA_007001945.1	TRUE	FALSE	TRUE	Contig
250	Clostridioides	GCA_007000915.1	TRUE	FALSE	TRUE	Contig
251	Clostridioides	GCA_901002175.1	TRUE	FALSE	FALSE	Scaffold
252	Clostridioides	GCA_000531255.1	TRUE	FALSE	FALSE	Scaffold
253	Clostridioides	GCA_049244735.1	TRUE	FALSE	FALSE	Complete Genome
254	Clostridioides	GCA_900164665.1	TRUE	FALSE	FALSE	Scaffold
255	Clostridioides	GCA_036442485.1	TRUE	FALSE	FALSE	Contig
256	Clostridioides	GCA_020297505.1	TRUE	FALSE	TRUE	Contig
257	Clostridioides	GCA_036443085.1	TRUE	FALSE	FALSE	Contig
258	Clostridioides	GCA_004317325.1	TRUE	FALSE	FALSE	Scaffold
259	Clostridioides	GCA_020658145.1	TRUE	FALSE	FALSE	Contig
260	Clostridioides	GCA_900688965.1	TRUE	FALSE	FALSE	Contig
261	Clostridioides	GCA_007000415.1	TRUE	FALSE	TRUE	Contig
262	Clostridioides	GCA_020658395.1	TRUE	FALSE	FALSE	Contig
263	Clostridioides	GCA_012952655.1	TRUE	FALSE	TRUE	Contig
264	Clostridioides	GCA_036688925.1	TRUE	FALSE	TRUE	Contig
265	Clostridioides	GCA_002304585.1	TRUE	FALSE	FALSE	Contig
266	Clostridioides	GCA_901005885.1	TRUE	FALSE	FALSE	Scaffold
267	Clostridioides	GCA_038752865.1	TRUE	FALSE	FALSE	Scaffold
268	Clostridioides	GCA_025534155.1	TRUE	FALSE	FALSE	Scaffold
269	Clostridioides	GCA_004316105.1	TRUE	FALSE	FALSE	Scaffold
270	Clostridioides	GCA_002301405.1	TRUE	FALSE	FALSE	Contig
271	Clostridioides	GCA_002303245.1	TRUE	FALSE	FALSE	Contig
272	Clostridioides	GCA_037917245.1	TRUE	FALSE	TRUE	Complete Genome
273	Clostridioides	GCA_025533985.1	TRUE	FALSE	FALSE	Scaffold
274	Clostridioides	GCA_900166475.1	TRUE	FALSE	FALSE	Scaffold
275	Clostridioides	GCA_018884705.1	TRUE	FALSE	FALSE	Complete Genome
276	Clostridioides	GCA_034188785.1	TRUE	FALSE	FALSE	Contig
277	Clostridioides	GCA_000939295.1	TRUE	FALSE	TRUE	Contig
278	Clostridioides	GCA_002302115.1	TRUE	FALSE	FALSE	Contig
279	Clostridioides	GCA_025533195.1	TRUE	FALSE	TRUE	Scaffold
280	Clostridioides	GCA_004315325.1	TRUE	FALSE	FALSE	Scaffold
281	Clostridioides	GCA_007114685.1	TRUE	FALSE	TRUE	Scaffold
282	Clostridioides	GCA_022970155.1	TRUE	FALSE	TRUE	Contig
283	Clostridioides	GCA_036630125.1	TRUE	FALSE	TRUE	Complete Genome
284	Clostridioides	GCA_900164355.1	TRUE	FALSE	TRUE	Scaffold
285	Clostridioides	GCA_036443335.1	TRUE	TRUE	TRUE	Contig
286	Clostridioides	GCA_030035795.1	TRUE	FALSE	FALSE	Contig
287	Clostridioides	GCA_900243095.1	TRUE	FALSE	TRUE	Scaffold
288	Clostridioides	GCA_021284415.1	TRUE	FALSE	FALSE	Contig
289	Clostridioides	GCA_034318145.1	TRUE	FALSE	FALSE	Scaffold
290	Clostridioides	GCA_036443275.1	TRUE	FALSE	FALSE	Contig
291	Clostridioides	GCA_030503935.1	TRUE	FALSE	TRUE	Complete Genome
292	Clostridioides	GCA_019427265.1	TRUE	FALSE	FALSE	Scaffold
293	Clostridioides	GCA_003327215.1	TRUE	FALSE	TRUE	Scaffold
294	Clostridioides	GCA_900166025.1	TRUE	FALSE	FALSE	Scaffold
295	Clostridioides	GCA_963969235.1	TRUE	FALSE	FALSE	Chromosome
296	Clostridioides	GCA_900165835.1	TRUE	FALSE	FALSE	Scaffold
297	Clostridioides	GCA_034272075.1	TRUE	FALSE	FALSE	Complete Genome
298	Clostridioides	GCA_900012035.1	TRUE	FALSE	TRUE	Contig
299	Clostridioides	GCA_002301435.1	TRUE	FALSE	TRUE	Contig
300	Clostridioides	GCA_900165635.1	TRUE	FALSE	FALSE	Scaffold
301	Clostridioides	GCA_016093715.1	TRUE	FALSE	TRUE	Scaffold
302	Clostridioides	GCA_024451245.1	TRUE	FALSE	FALSE	Contig
303	Clostridioides	GCA_004314845.1	TRUE	FALSE	FALSE	Scaffold
304	Clostridioides	GCA_004314925.1	TRUE	FALSE	FALSE	Scaffold
305	Clostridioides	GCA_003327185.1	TRUE	FALSE	FALSE	Scaffold
306	Clostridioides	GCA_901004705.1	TRUE	FALSE	FALSE	Scaffold
307	Clostridioides	GCA_032081125.1	TRUE	FALSE	FALSE	Scaffold
308	Clostridioides	GCA_043107555.1	TRUE	FALSE	FALSE	Contig
309	Clostridioides	GCA_037921675.1	TRUE	FALSE	TRUE	Complete Genome
310	Clostridioides	GCA_004319205.1	TRUE	FALSE	FALSE	Scaffold
311	Clostridioides	GCA_002303425.1	TRUE	FALSE	FALSE	Contig
312	Clostridioides	GCA_001896375.1	TRUE	FALSE	TRUE	Contig
313	Clostridioides	GCA_000451985.1	TRUE	FALSE	FALSE	Contig
314	Clostridioides	GCA_004315605.1	TRUE	FALSE	FALSE	Scaffold
315	Clostridioides	GCA_004319105.1	TRUE	FALSE	FALSE	Scaffold
316	Clostridioides	GCA_020658365.1	TRUE	FALSE	FALSE	Contig
317	Clostridioides	GCA_000450465.2	TRUE	FALSE	FALSE	Contig
318	Clostridioides	GCA_000451225.1	TRUE	FALSE	TRUE	Contig
319	Clostridioides	GCA_004314445.1	TRUE	FALSE	FALSE	Scaffold
320	Clostridioides	GCA_038754015.1	TRUE	FALSE	FALSE	Contig
321	Clostridioides	GCA_004316785.1	TRUE	FALSE	FALSE	Scaffold
322	Clostridioides	GCA_007001005.1	TRUE	FALSE	FALSE	Contig
323	Clostridioides	GCA_900687935.1	TRUE	TRUE	TRUE	Contig
324	Clostridioides	GCA_041537325.1	TRUE	FALSE	FALSE	Contig
325	Clostridioides	GCA_007001605.1	TRUE	FALSE	FALSE	Contig
326	Clostridioides	GCA_000473685.2	TRUE	FALSE	FALSE	Contig
327	Clostridioides	GCA_018598965.1	TRUE	TRUE	TRUE	Contig
328	Clostridioides	GCA_049201105.1	TRUE	FALSE	FALSE	Complete Genome
329	Clostridioides	GCA_900165515.1	TRUE	FALSE	TRUE	Scaffold
330	Clostridioides	GCA_900164885.1	TRUE	FALSE	FALSE	Scaffold
331	Clostridioides	GCA_007002685.1	TRUE	FALSE	TRUE	Contig
332	Clostridioides	GCA_901005925.1	TRUE	FALSE	FALSE	Contig
333	Clostridioides	GCA_900164215.1	TRUE	FALSE	FALSE	Scaffold
334	Clostridioides	GCA_900166505.1	TRUE	FALSE	FALSE	Scaffold
335	Clostridioides	GCA_002303075.1	TRUE	FALSE	FALSE	Contig
336	Clostridioides	GCA_019427085.1	TRUE	FALSE	TRUE	Scaffold
337	Clostridioides	GCA_002302225.1	TRUE	FALSE	FALSE	Contig
338	Clostridioides	GCA_004317865.1	TRUE	FALSE	FALSE	Scaffold
339	Clostridioides	GCA_901004995.1	TRUE	FALSE	FALSE	Scaffold
340	Clostridioides	GCA_900165085.1	TRUE	FALSE	FALSE	Scaffold
341	Clostridioides	GCA_002301325.1	TRUE	FALSE	FALSE	Contig
342	Clostridioides	GCA_900690415.1	TRUE	FALSE	FALSE	Contig
343	Clostridioides	GCA_004318925.1	TRUE	FALSE	FALSE	Scaffold
344	Clostridioides	GCA_004318665.1	TRUE	FALSE	TRUE	Scaffold
345	Clostridioides	GCA_033840565.1	TRUE	FALSE	FALSE	Contig
346	Clostridioides	GCA_019427045.1	TRUE	FALSE	FALSE	Scaffold
347	Clostridioides	GCA_000452285.2	TRUE	FALSE	FALSE	Contig
348	Clostridioides	GCA_900690695.1	TRUE	FALSE	TRUE	Contig
349	Clostridioides	GCA_900167595.1	TRUE	FALSE	FALSE	Scaffold
350	Clostridioides	GCA_000155025.1	TRUE	FALSE	FALSE	Chromosome
351	Clostridioides	GCA_030125505.1	TRUE	FALSE	TRUE	Contig
352	Clostridioides	GCA_046248725.1	TRUE	FALSE	FALSE	Contig
353	Clostridioides	GCA_004318125.1	TRUE	FALSE	FALSE	Scaffold
354	Clostridioides	GCA_900165005.1	TRUE	FALSE	FALSE	Scaffold
355	Clostridioides	GCA_032081465.1	TRUE	FALSE	TRUE	Scaffold
356	Clostridioides	GCA_025533515.1	TRUE	FALSE	FALSE	Scaffold
357	Clostridioides	GCA_049704735.1	TRUE	TRUE	TRUE	Scaffold
358	Clostridioides	GCA_900164595.1	TRUE	FALSE	FALSE	Scaffold
359	Clostridioides	GCA_000451745.2	TRUE	FALSE	FALSE	Contig
360	Clostridioides	GCA_007001545.1	TRUE	FALSE	FALSE	Contig
361	Clostridioides	GCA_034188275.1	TRUE	FALSE	FALSE	Contig
362	Clostridioides	GCA_022342465.1	TRUE	FALSE	FALSE	Contig
363	Clostridioides	GCA_002303105.1	TRUE	FALSE	FALSE	Contig
364	Clostridioides	GCA_037448855.1	TRUE	FALSE	FALSE	Contig
365	Clostridioides	GCA_039770035.1	TRUE	FALSE	FALSE	Contig
366	Clostridioides	GCA_009867095.1	TRUE	FALSE	FALSE	Complete Genome
367	Clostridioides	GCA_900631905.1	TRUE	FALSE	FALSE	Scaffold
368	Clostridioides	GCA_000530955.1	TRUE	FALSE	FALSE	Scaffold
369	Clostridioides	GCA_004317065.1	TRUE	FALSE	FALSE	Scaffold
370	Clostridioides	GCA_021284085.1	TRUE	FALSE	FALSE	Contig
371	Clostridioides	GCA_004317405.1	TRUE	FALSE	FALSE	Scaffold
372	Clostridioides	GCA_900096165.1	TRUE	FALSE	FALSE	Scaffold
373	Clostridioides	GCA_028597215.1	TRUE	FALSE	TRUE	Contig
374	Clostridioides	GCA_000530595.1	TRUE	FALSE	FALSE	Scaffold
375	Clostridioides	GCA_900447055.1	TRUE	FALSE	FALSE	Contig
376	Clostridioides	GCA_004313965.1	TRUE	FALSE	FALSE	Scaffold
377	Clostridioides	GCA_038755185.1	TRUE	FALSE	FALSE	Scaffold
378	Clostridioides	GCA_018884805.1	TRUE	FALSE	FALSE	Chromosome
379	Clostridioides	GCA_000451525.2	TRUE	FALSE	TRUE	Contig
380	Clostridioides	GCA_030251205.1	TRUE	TRUE	TRUE	Contig
381	Clostridioides	GCA_016093635.1	TRUE	FALSE	FALSE	Scaffold
382	Clostridioides	GCA_007002615.1	TRUE	FALSE	FALSE	Contig
383	Clostridioides	GCA_007002155.1	TRUE	FALSE	TRUE	Contig
384	Clostridioides	GCA_028599775.1	TRUE	TRUE	TRUE	Contig
385	Clostridioides	GCA_006454545.1	TRUE	FALSE	FALSE	Contig
386	Clostridioides	GCA_900690145.1	TRUE	FALSE	FALSE	Contig
387	Clostridioides	GCA_901002065.1	TRUE	FALSE	TRUE	Scaffold
388	Clostridioides	GCA_036699155.1	TRUE	FALSE	FALSE	Contig
389	Clostridioides	GCA_022458805.1	TRUE	FALSE	FALSE	Contig
390	Clostridioides	GCA_000449325.2	TRUE	FALSE	FALSE	Contig
391	Clostridioides	GCA_000210415.1	TRUE	FALSE	FALSE	Complete Genome
392	Clostridioides	GCA_000451765.1	TRUE	FALSE	FALSE	Contig
393	Clostridioides	GCA_900164345.1	TRUE	FALSE	FALSE	Scaffold
394	Clostridioides	GCA_002946195.1	TRUE	FALSE	FALSE	Complete Genome
395	Clostridioides	GCA_900243275.1	TRUE	FALSE	FALSE	Scaffold
396	Clostridioides	GCA_000449065.2	TRUE	FALSE	FALSE	Contig
397	Clostridioides	GCA_028596345.1	TRUE	TRUE	TRUE	Contig
398	Clostridioides	GCA_003932645.1	TRUE	FALSE	TRUE	Contig
399	Clostridioides	GCA_043107295.1	TRUE	FALSE	FALSE	Contig
400	Clostridioides	GCA_025533455.1	TRUE	FALSE	FALSE	Contig
401	Clostridioides	GCA_900096205.1	TRUE	FALSE	FALSE	Scaffold
402	Clostridioides	GCA_900165975.1	TRUE	FALSE	TRUE	Scaffold
403	Clostridioides	GCA_038754535.1	TRUE	FALSE	FALSE	Scaffold
404	Clostridioides	GCA_004317665.1	TRUE	FALSE	TRUE	Scaffold
405	Clostridioides	GCA_000449005.2	TRUE	FALSE	FALSE	Contig
406	Clostridioides	GCA_000451785.2	TRUE	FALSE	FALSE	Contig
407	Clostridioides	GCA_902806655.1	TRUE	FALSE	FALSE	Contig
408	Clostridioides	GCA_030251745.1	TRUE	FALSE	FALSE	Contig
409	Clostridioides	GCA_002301395.1	TRUE	FALSE	FALSE	Contig
410	Clostridioides	GCA_036699175.1	TRUE	FALSE	TRUE	Contig
411	Clostridioides	GCA_007002485.1	TRUE	FALSE	FALSE	Contig
412	Clostridioides	GCA_900012055.1	TRUE	FALSE	FALSE	Contig
413	Clostridioides	GCA_025534115.1	TRUE	FALSE	FALSE	Scaffold
414	Clostridioides	GCA_001972115.1	TRUE	FALSE	TRUE	Contig
415	Clostridioides	GCA_032565115.1	TRUE	FALSE	FALSE	Contig
416	Clostridioides	GCA_019426615.1	TRUE	FALSE	FALSE	Scaffold
417	Clostridioides	GCA_038753105.1	TRUE	FALSE	FALSE	Scaffold
418	Clostridioides	GCA_030252085.1	TRUE	FALSE	TRUE	Contig
419	Clostridioides	GCA_004314045.1	TRUE	TRUE	TRUE	Scaffold
420	Clostridioides	GCA_028597375.1	TRUE	TRUE	TRUE	Contig
421	Clostridioides	GCA_025532395.1	TRUE	FALSE	FALSE	Scaffold
422	Clostridioides	GCA_038752905.1	TRUE	FALSE	TRUE	Scaffold
423	Clostridioides	GCA_004316825.1	TRUE	FALSE	FALSE	Scaffold
424	Clostridioides	GCA_018884985.1	TRUE	FALSE	FALSE	Chromosome
425	Clostridioides	GCA_003327115.1	TRUE	FALSE	TRUE	Scaffold
426	Clostridioides	GCA_900692235.1	TRUE	FALSE	FALSE	Contig
427	Clostridioides	GCA_900684125.1	TRUE	FALSE	FALSE	Contig
428	Clostridioides	GCA_000450325.2	TRUE	FALSE	FALSE	Contig
429	Clostridioides	GCA_034188125.1	TRUE	FALSE	FALSE	Contig
430	Clostridioides	GCA_900095915.1	TRUE	FALSE	FALSE	Scaffold
431	Clostridioides	GCA_007001595.1	TRUE	FALSE	FALSE	Contig
432	Clostridioides	GCA_024260485.1	TRUE	FALSE	FALSE	Contig
433	Clostridioides	GCA_003862935.1	TRUE	FALSE	TRUE	Contig
434	Clostridioides	GCA_021284065.1	TRUE	FALSE	FALSE	Contig
435	Clostridioides	GCA_038756275.1	TRUE	FALSE	FALSE	Scaffold
436	Clostridioides	GCA_000438845.1	TRUE	FALSE	TRUE	Scaffold
437	Clostridioides	GCA_964508105.1	TRUE	FALSE	TRUE	Scaffold
438	Clostridioides	GCA_007114395.1	TRUE	FALSE	FALSE	Scaffold
439	Clostridioides	GCA_046248705.1	TRUE	FALSE	TRUE	Contig
440	Clostridioides	GCA_900164845.1	TRUE	FALSE	FALSE	Scaffold
441	Clostridioides	GCA_025533435.1	TRUE	FALSE	FALSE	Contig
442	Clostridioides	GCA_000451465.2	TRUE	FALSE	FALSE	Contig
443	Clostridioides	GCA_039502915.1	TRUE	FALSE	TRUE	Scaffold
444	Clostridioides	GCA_900687955.1	TRUE	FALSE	FALSE	Contig
445	Clostridioides	GCA_024502225.1	TRUE	FALSE	TRUE	Scaffold
446	Clostridioides	GCA_002939335.1	TRUE	FALSE	FALSE	Contig
447	Clostridioides	GCA_021532205.1	TRUE	FALSE	FALSE	Contig
448	Clostridioides	GCA_032081665.1	TRUE	FALSE	TRUE	Scaffold
449	Clostridioides	GCA_036442855.1	TRUE	FALSE	FALSE	Contig
450	Clostridioides	GCA_004315805.1	TRUE	FALSE	TRUE	Scaffold
451	Clostridioides	GCA_003327145.1	TRUE	FALSE	FALSE	Scaffold
452	Clostridioides	GCA_900096215.1	TRUE	FALSE	FALSE	Scaffold
453	Clostridioides	GCA_901006325.1	TRUE	FALSE	FALSE	Scaffold
454	Clostridioides	GCA_004319245.1	TRUE	FALSE	FALSE	Scaffold
455	Clostridioides	GCA_901006305.1	TRUE	FALSE	FALSE	Contig
456	Clostridioides	GCA_047551895.1	TRUE	FALSE	FALSE	Complete Genome
457	Clostridioides	GCA_000531625.1	TRUE	TRUE	TRUE	Scaffold
458	Clostridioides	GCA_901002505.1	TRUE	FALSE	FALSE	Contig
459	Clostridioides	GCA_000449105.2	TRUE	FALSE	TRUE	Contig
460	Clostridioides	GCA_030250905.1	TRUE	FALSE	FALSE	Contig
461	Clostridioides	GCA_900164175.1	TRUE	FALSE	FALSE	Contig
462	Clostridioides	GCA_038752755.1	TRUE	FALSE	FALSE	Scaffold
463	Clostridioides	GCA_032486515.1	TRUE	FALSE	FALSE	Contig
464	Clostridioides	GCA_017310915.1	TRUE	FALSE	FALSE	Contig
465	Clostridioides	GCA_043107725.1	TRUE	FALSE	FALSE	Contig
466	Clostridioides	GCA_900011415.1	TRUE	FALSE	FALSE	Contig
467	Clostridioides	GCA_004314945.1	TRUE	FALSE	FALSE	Scaffold
468	Clostridioides	GCA_037935125.1	TRUE	FALSE	FALSE	Complete Genome
469	Clostridioides	GCA_900165715.1	TRUE	FALSE	TRUE	Scaffold
470	Clostridioides	GCA_001757615.1	TRUE	FALSE	TRUE	Contig
471	Clostridioides	GCA_901004815.1	TRUE	FALSE	FALSE	Contig
472	Clostridioides	GCA_018885105.1	TRUE	FALSE	FALSE	Complete Genome
473	Clostridioides	GCA_019428025.1	TRUE	FALSE	TRUE	Scaffold
474	Clostridioides	GCA_004318845.1	TRUE	FALSE	TRUE	Scaffold
475	Clostridioides	GCA_002301705.1	TRUE	FALSE	FALSE	Contig
476	Clostridioides	GCA_000449285.1	TRUE	FALSE	FALSE	Contig
477	Clostridioides	GCA_963426535.1	TRUE	FALSE	FALSE	Complete Genome
478	Clostridioides	GCA_033841435.1	TRUE	FALSE	FALSE	Contig
479	Clostridioides	GCA_019426675.1	TRUE	FALSE	FALSE	Scaffold
480	Clostridioides	GCA_034196445.1	TRUE	FALSE	FALSE	Contig
481	Clostridioides	GCA_900165235.1	TRUE	FALSE	FALSE	Scaffold
482	Clostridioides	GCA_036442285.1	TRUE	FALSE	FALSE	Contig
483	Clostridioides	GCA_000451425.2	TRUE	FALSE	FALSE	Contig
484	Clostridioides	GCA_901006395.1	TRUE	FALSE	FALSE	Contig
485	Clostridioides	GCA_036689035.1	TRUE	FALSE	FALSE	Contig
486	Clostridioides	GCA_900014265.1	TRUE	FALSE	FALSE	Contig
487	Clostridioides	GCA_007000785.1	TRUE	FALSE	FALSE	Contig
488	Clostridioides	GCA_000450725.2	TRUE	FALSE	FALSE	Contig
489	Clostridioides	GCA_037919485.1	TRUE	FALSE	FALSE	Complete Genome
490	Clostridioides	GCA_900164475.1	TRUE	FALSE	FALSE	Scaffold
491	Clostridioides	GCA_900165285.1	TRUE	FALSE	FALSE	Scaffold
492	Clostridioides	GCA_000451545.2	TRUE	FALSE	TRUE	Contig
493	Clostridioides	GCA_019427165.1	TRUE	FALSE	FALSE	Scaffold
494	Clostridioides	GCA_900164205.1	TRUE	FALSE	FALSE	Scaffold
495	Clostridioides	GCA_900243215.1	TRUE	FALSE	FALSE	Scaffold
496	Clostridioides	GCA_019427725.1	TRUE	FALSE	TRUE	Scaffold
497	Clostridioides	GCA_004684395.1	TRUE	FALSE	FALSE	Contig
498	Clostridioides	GCA_901002185.1	TRUE	FALSE	TRUE	Scaffold
499	Clostridioides	GCA_901002555.1	TRUE	FALSE	FALSE	Contig
500	Clostridioides	GCA_900009245.1	TRUE	FALSE	FALSE	Contig
501	Clostridioides	GCA_900012375.1	TRUE	FALSE	FALSE	Contig
502	Clostridioides	GCA_025532875.1	TRUE	FALSE	FALSE	Scaffold
503	Clostridioides	GCA_000154685.1	TRUE	FALSE	FALSE	Chromosome
504	Clostridioides	GCA_004316945.1	TRUE	FALSE	FALSE	Scaffold
505	Clostridioides	GCA_022458845.1	TRUE	FALSE	FALSE	Contig
506	Clostridioides	GCA_004319145.1	TRUE	FALSE	FALSE	Scaffold
507	Clostridioides	GCA_900631925.1	TRUE	FALSE	FALSE	Scaffold
508	Clostridioides	GCA_034188825.1	TRUE	FALSE	FALSE	Contig
509	Clostridioides	GCA_900002455.1	TRUE	FALSE	FALSE	Scaffold
510	Clostridioides	GCA_016093875.1	TRUE	FALSE	FALSE	Scaffold
511	Clostridioides	GCA_022359795.1	TRUE	FALSE	TRUE	Contig
512	Clostridioides	GCA_045900275.1	TRUE	TRUE	TRUE	Contig
513	Clostridioides	GCA_000450825.2	TRUE	FALSE	FALSE	Contig
514	Clostridioides	GCA_036698895.1	TRUE	FALSE	FALSE	Contig
515	Clostridioides	GCA_004319385.1	TRUE	FALSE	FALSE	Scaffold
516	Clostridioides	GCA_004319405.1	TRUE	FALSE	TRUE	Scaffold
517	Clostridioides	GCA_000449565.2	TRUE	FALSE	FALSE	Contig
518	Clostridioides	GCA_900690625.1	TRUE	FALSE	TRUE	Contig
519	Clostridioides	GCA_034188145.1	TRUE	FALSE	FALSE	Contig
520	Clostridioides	GCA_900243245.1	TRUE	FALSE	FALSE	Scaffold
521	Clostridioides	GCA_002301035.1	TRUE	FALSE	FALSE	Contig
522	Clostridioides	GCA_000449845.1	TRUE	FALSE	TRUE	Contig
523	Clostridioides	GCA_000451485.2	TRUE	FALSE	TRUE	Contig
524	Clostridioides	GCA_033841335.1	TRUE	FALSE	FALSE	Contig
525	Clostridioides	GCA_900692215.1	TRUE	FALSE	FALSE	Contig
526	Clostridioides	GCA_040362695.1	TRUE	FALSE	TRUE	Contig
527	Clostridioides	GCA_041537205.1	TRUE	FALSE	FALSE	Contig
528	Clostridioides	GCA_030251125.1	TRUE	FALSE	FALSE	Contig
529	Clostridioides	GCA_046248745.1	TRUE	FALSE	FALSE	Contig
530	Clostridioides	GCA_037920325.1	TRUE	FALSE	FALSE	Complete Genome
531	Clostridioides	GCA_025397695.1	TRUE	FALSE	FALSE	Contig
532	Clostridioides	GCA_900243085.1	TRUE	FALSE	FALSE	Scaffold
533	Clostridioides	GCA_901006055.1	TRUE	FALSE	FALSE	Contig
534	Clostridioides	GCA_039502855.1	TRUE	FALSE	FALSE	Scaffold
535	Clostridioides	GCA_031261505.1	TRUE	FALSE	FALSE	Contig
536	Clostridioides	GCA_004315225.1	TRUE	FALSE	TRUE	Scaffold
537	Clostridioides	GCA_030250875.1	TRUE	FALSE	TRUE	Contig
538	Clostridioides	GCA_037927465.1	TRUE	FALSE	FALSE	Complete Genome
539	Clostridioides	GCA_000531385.1	TRUE	FALSE	FALSE	Scaffold
540	Clostridioides	GCA_036688845.1	TRUE	FALSE	FALSE	Contig
541	Clostridioides	GCA_041537245.1	TRUE	FALSE	FALSE	Contig
542	Clostridioides	GCA_007000655.1	TRUE	FALSE	TRUE	Contig
543	Clostridioides	GCA_032081395.1	TRUE	FALSE	TRUE	Scaffold
544	Clostridioides	GCA_032575635.1	TRUE	FALSE	FALSE	Scaffold
545	Clostridioides	GCA_002302305.1	TRUE	FALSE	FALSE	Contig
546	Clostridioides	GCA_004313745.1	TRUE	FALSE	FALSE	Scaffold
547	Clostridioides	GCA_001896395.1	TRUE	FALSE	TRUE	Contig
548	Clostridioides	GCA_002891605.1	TRUE	FALSE	FALSE	Scaffold
549	Clostridioides	GCA_900008635.1	TRUE	FALSE	FALSE	Contig
550	Clostridioides	GCA_038754655.1	TRUE	FALSE	FALSE	Scaffold
551	Clostridioides	GCA_007000735.1	TRUE	FALSE	TRUE	Contig
552	Clostridioides	GCA_028597345.1	TRUE	FALSE	FALSE	Contig
553	Clostridioides	GCA_021283605.1	TRUE	FALSE	FALSE	Contig
554	Clostridioides	GCA_049673575.1	TRUE	FALSE	FALSE	Complete Genome
555	Clostridioides	GCA_028599715.1	TRUE	FALSE	FALSE	Contig
556	Clostridioides	GCA_028597595.1	TRUE	FALSE	TRUE	Contig
557	Clostridioides	GCA_900014165.1	TRUE	FALSE	FALSE	Contig
558	Clostridioides	GCA_901006195.1	TRUE	FALSE	FALSE	Contig
559	Clostridioides	GCA_900166525.1	TRUE	FALSE	FALSE	Scaffold
560	Clostridioides	GCA_030250845.1	TRUE	FALSE	FALSE	Contig
561	Clostridioides	GCA_038754995.1	TRUE	FALSE	FALSE	Scaffold
562	Clostridioides	GCA_024260155.1	TRUE	FALSE	FALSE	Contig
563	Clostridioides	GCA_037918385.1	TRUE	FALSE	FALSE	Complete Genome
564	Clostridioides	GCA_007002255.1	TRUE	FALSE	FALSE	Contig
565	Clostridioides	GCA_019427865.1	TRUE	FALSE	FALSE	Scaffold
566	Clostridioides	GCA_900164935.1	TRUE	FALSE	FALSE	Scaffold
567	Clostridioides	GCA_022458815.1	TRUE	FALSE	TRUE	Contig
568	Clostridioides	GCA_004317965.1	TRUE	FALSE	FALSE	Scaffold
569	Clostridioides	GCA_007001085.1	TRUE	FALSE	FALSE	Contig
570	Clostridioides	GCA_901005005.1	TRUE	FALSE	FALSE	Contig
571	Clostridioides	GCA_004317425.1	TRUE	FALSE	FALSE	Scaffold
572	Clostridioides	GCA_002080065.1	TRUE	TRUE	TRUE	Complete Genome
573	Clostridioides	GCA_004316845.1	TRUE	FALSE	FALSE	Scaffold
574	Clostridioides	GCA_033840485.1	TRUE	FALSE	FALSE	Contig
575	Clostridioides	GCA_021284115.1	TRUE	FALSE	TRUE	Contig
576	Clostridioides	GCA_007001665.1	TRUE	FALSE	FALSE	Contig
577	Clostridioides	GCA_019427205.1	TRUE	FALSE	FALSE	Scaffold
578	Clostridioides	GCA_002301595.1	TRUE	FALSE	FALSE	Contig
579	Clostridioides	GCA_003862635.1	TRUE	FALSE	FALSE	Contig
580	Clostridioides	GCA_900166235.1	TRUE	FALSE	FALSE	Scaffold
581	Clostridioides	GCA_004318065.1	TRUE	FALSE	FALSE	Scaffold
582	Clostridioides	GCA_003327755.1	TRUE	FALSE	FALSE	Contig
583	Clostridioides	GCA_002301375.1	TRUE	FALSE	FALSE	Contig
584	Clostridioides	GCA_900165155.1	TRUE	FALSE	FALSE	Scaffold
585	Clostridioides	GCA_002301765.1	TRUE	FALSE	FALSE	Contig
586	Clostridioides	GCA_015352285.3	TRUE	FALSE	TRUE	Scaffold
587	Clostridioides	GCA_900687285.1	TRUE	FALSE	FALSE	Scaffold
588	Clostridioides	GCA_025533475.1	TRUE	FALSE	FALSE	Scaffold
589	Clostridioides	GCA_900164255.1	TRUE	FALSE	FALSE	Scaffold
590	Clostridioides	GCA_004319305.1	TRUE	FALSE	FALSE	Scaffold
591	Clostridioides	GCA_033841195.1	TRUE	FALSE	FALSE	Contig
592	Clostridioides	GCA_006408255.1	TRUE	FALSE	FALSE	Contig
593	Clostridioides	GCA_007001585.1	TRUE	FALSE	FALSE	Contig
594	Clostridioides	GCA_018884725.1	TRUE	FALSE	FALSE	Complete Genome
595	Clostridioides	GCA_028597635.1	TRUE	FALSE	FALSE	Contig
596	Clostridioides	GCA_004317645.1	TRUE	FALSE	FALSE	Scaffold
597	Clostridioides	GCA_028597095.1	TRUE	FALSE	FALSE	Contig
598	Clostridioides	GCA_900164395.1	TRUE	FALSE	FALSE	Scaffold
599	Clostridioides	GCA_900688835.1	TRUE	FALSE	FALSE	Contig
600	Clostridioides	GCA_030251245.1	TRUE	FALSE	FALSE	Contig
601	Clostridioides	GCA_002304255.1	TRUE	FALSE	FALSE	Contig
602	Clostridioides	GCA_004319825.1	TRUE	FALSE	FALSE	Scaffold
603	Clostridioides	GCA_032475915.1	TRUE	FALSE	FALSE	Contig
604	Clostridioides	GCA_025532755.1	TRUE	FALSE	TRUE	Scaffold
605	Clostridioides	GCA_002946555.2	TRUE	FALSE	TRUE	Complete Genome
606	Clostridioides	GCA_032081445.1	TRUE	FALSE	FALSE	Scaffold
607	Clostridioides	GCA_039503015.1	TRUE	FALSE	TRUE	Scaffold
608	Clostridioides	GCA_900243235.1	TRUE	FALSE	FALSE	Scaffold
609	Clostridioides	GCA_901004895.1	TRUE	FALSE	FALSE	Contig
610	Clostridioides	GCA_034187935.1	TRUE	FALSE	FALSE	Contig
611	Clostridioides	GCA_004313825.1	TRUE	FALSE	TRUE	Scaffold
612	Clostridioides	GCA_036698145.1	TRUE	FALSE	FALSE	Contig
613	Clostridioides	GCA_007000825.1	TRUE	FALSE	FALSE	Contig
614	Clostridioides	GCA_007114415.1	TRUE	FALSE	FALSE	Scaffold
615	Clostridioides	GCA_000821025.1	TRUE	FALSE	FALSE	Contig
616	Clostridioides	GCA_036698395.1	TRUE	FALSE	FALSE	Contig
617	Clostridioides	GCA_002301575.1	TRUE	FALSE	FALSE	Contig
618	Clostridioides	GCA_900165945.1	TRUE	FALSE	TRUE	Scaffold
619	Clostridioides	GCA_900096125.1	TRUE	FALSE	FALSE	Scaffold
620	Clostridioides	GCA_004316165.1	TRUE	FALSE	FALSE	Scaffold
621	Clostridioides	GCA_025533615.1	TRUE	FALSE	FALSE	Contig
622	Clostridioides	GCA_004318085.1	TRUE	FALSE	FALSE	Scaffold
623	Clostridioides	GCA_004315785.1	TRUE	FALSE	FALSE	Scaffold
624	Clostridioides	GCA_000451305.2	TRUE	FALSE	FALSE	Contig
625	Clostridioides	GCA_002301785.1	TRUE	FALSE	TRUE	Contig
626	Clostridioides	GCA_002301455.1	TRUE	FALSE	TRUE	Contig
627	Clostridioides	GCA_028599705.1	TRUE	FALSE	TRUE	Contig
628	Clostridioides	GCA_036443265.1	TRUE	FALSE	FALSE	Contig
629	Clostridioides	GCA_020676075.1	TRUE	FALSE	FALSE	Contig
630	Clostridioides	GCA_002945415.1	TRUE	FALSE	FALSE	Complete Genome
631	Clostridioides	GCA_900165705.1	TRUE	FALSE	FALSE	Scaffold
632	Clostridioides	GCA_900096395.1	TRUE	FALSE	FALSE	Scaffold
633	Clostridioides	GCA_002301805.1	TRUE	FALSE	FALSE	Contig
634	Clostridioides	GCA_036698715.1	TRUE	FALSE	TRUE	Contig
635	Clostridioides	GCA_020657735.1	TRUE	FALSE	TRUE	Contig
636	Clostridioides	GCA_900096425.1	TRUE	FALSE	FALSE	Scaffold
637	Clostridioides	GCA_025533115.1	TRUE	TRUE	TRUE	Scaffold
638	Clostridioides	GCA_003328455.1	TRUE	FALSE	FALSE	Scaffold
639	Clostridioides	GCA_039503055.1	TRUE	FALSE	FALSE	Scaffold
640	Clostridioides	GCA_021284225.1	TRUE	FALSE	FALSE	Contig
641	Clostridioides	GCA_901006185.1	TRUE	FALSE	FALSE	Contig
642	Clostridioides	GCA_004315585.1	TRUE	FALSE	FALSE	Scaffold
643	Clostridioides	GCA_004317885.1	TRUE	FALSE	FALSE	Scaffold
644	Clostridioides	GCA_003597815.1	TRUE	FALSE	FALSE	Chromosome
645	Clostridioides	GCA_038754255.1	TRUE	FALSE	TRUE	Scaffold
646	Clostridioides	GCA_036442825.1	TRUE	FALSE	FALSE	Contig
647	Clostridioides	GCA_017310715.1	TRUE	FALSE	TRUE	Contig
648	Clostridioides	GCA_004315405.1	TRUE	FALSE	TRUE	Scaffold
649	Clostridioides	GCA_002304575.1	TRUE	FALSE	FALSE	Contig
650	Clostridioides	GCA_900243295.1	TRUE	FALSE	FALSE	Scaffold
651	Clostridioides	GCA_900165215.1	TRUE	FALSE	FALSE	Scaffold
652	Clostridioides	GCA_038754635.1	TRUE	FALSE	TRUE	Scaffold
653	Clostridioides	GCA_015352015.2	TRUE	FALSE	TRUE	Complete Genome
654	Clostridioides	GCA_006408415.1	TRUE	TRUE	TRUE	Contig
655	Clostridioides	GCA_901004755.1	TRUE	FALSE	FALSE	Contig
656	Clostridioides	GCA_037448895.1	TRUE	FALSE	TRUE	Contig
657	Clostridioides	GCA_000451145.2	TRUE	FALSE	FALSE	Contig
658	Clostridioides	GCA_900096335.1	TRUE	FALSE	FALSE	Scaffold
659	Clostridioides	GCA_900164195.1	TRUE	FALSE	FALSE	Scaffold
660	Clostridioides	GCA_038753095.1	TRUE	FALSE	FALSE	Scaffold
661	Clostridioides	GCA_043107805.1	TRUE	FALSE	FALSE	Contig
662	Clostridioides	GCA_000449505.2	TRUE	FALSE	TRUE	Contig
663	Clostridioides	GCA_024260365.1	TRUE	FALSE	FALSE	Contig
664	Clostridioides	GCA_038753675.1	TRUE	FALSE	FALSE	Contig
665	Clostridioides	GCA_038991675.1	TRUE	FALSE	FALSE	Scaffold
666	Clostridioides	GCA_000531225.1	TRUE	FALSE	TRUE	Scaffold
667	Clostridioides	GCA_018264015.1	TRUE	FALSE	TRUE	Contig
668	Clostridioides	GCA_004314185.1	TRUE	FALSE	FALSE	Scaffold
669	Clostridioides	GCA_900165795.1	TRUE	FALSE	FALSE	Contig
670	Clostridioides	GCA_032476795.1	TRUE	FALSE	TRUE	Contig
671	Clostridioides	GCA_900164335.1	TRUE	FALSE	TRUE	Scaffold
672	Clostridioides	GCA_028599815.1	TRUE	FALSE	FALSE	Contig
673	Clostridioides	GCA_000530835.1	TRUE	FALSE	FALSE	Scaffold
674	Clostridioides	GCA_036443235.1	TRUE	FALSE	FALSE	Contig
675	Clostridioides	GCA_003327365.1	TRUE	FALSE	TRUE	Contig
676	Clostridioides	GCA_900683925.1	TRUE	FALSE	FALSE	Scaffold
677	Clostridioides	GCA_900165045.1	TRUE	FALSE	TRUE	Scaffold
678	Clostridioides	GCA_033840845.1	TRUE	FALSE	FALSE	Contig
679	Clostridioides	GCA_007114785.1	TRUE	FALSE	FALSE	Scaffold
680	Clostridioides	GCA_016093895.1	TRUE	FALSE	FALSE	Scaffold
681	Clostridioides	GCA_003862815.1	TRUE	FALSE	FALSE	Contig
682	Clostridioides	GCA_000452205.2	TRUE	FALSE	TRUE	Contig
683	Clostridioides	GCA_032560375.1	TRUE	FALSE	FALSE	Contig
684	Clostridioides	GCA_007000585.1	TRUE	FALSE	FALSE	Contig
685	Clostridioides	GCA_037921315.1	TRUE	FALSE	FALSE	Complete Genome
686	Clostridioides	GCA_004316765.1	TRUE	FALSE	FALSE	Scaffold
687	Clostridioides	GCA_007002455.1	TRUE	FALSE	FALSE	Contig
688	Clostridioides	GCA_019427815.1	TRUE	FALSE	TRUE	Scaffold
689	Clostridioides	GCA_032081245.1	TRUE	FALSE	FALSE	Scaffold
690	Clostridioides	GCA_901005915.1	TRUE	FALSE	FALSE	Contig
691	Clostridioides	GCA_027885775.1	TRUE	FALSE	FALSE	Contig
692	Clostridioides	GCA_901004735.1	TRUE	FALSE	FALSE	Contig
693	Clostridioides	GCA_038756615.1	TRUE	FALSE	FALSE	Contig
694	Clostridioides	GCA_900011695.1	TRUE	FALSE	FALSE	Contig
695	Clostridioides	GCA_034187915.1	TRUE	FALSE	FALSE	Contig
696	Clostridioides	GCA_038755065.1	TRUE	FALSE	TRUE	Scaffold
697	Clostridioides	GCA_900095975.1	TRUE	FALSE	FALSE	Scaffold
698	Clostridioides	GCA_041107675.1	TRUE	FALSE	FALSE	Contig
699	Clostridioides	GCA_900013905.1	TRUE	FALSE	FALSE	Contig
700	Clostridioides	GCA_034188605.1	TRUE	FALSE	FALSE	Contig
701	Clostridioides	GCA_016093655.1	TRUE	FALSE	TRUE	Scaffold
702	Clostridioides	GCA_024260105.1	TRUE	FALSE	FALSE	Contig
703	Clostridioides	GCA_002302725.1	TRUE	FALSE	FALSE	Contig
704	Clostridioides	GCA_007001845.1	TRUE	FALSE	FALSE	Contig
705	Clostridioides	GCA_900687605.1	TRUE	FALSE	FALSE	Contig
706	Clostridioides	GCA_016094215.1	TRUE	FALSE	FALSE	Scaffold
707	Clostridioides	GCA_025532415.1	TRUE	FALSE	FALSE	Contig
708	Clostridioides	GCA_901002535.1	TRUE	FALSE	FALSE	Contig
709	Clostridioides	GCA_041537365.1	TRUE	FALSE	FALSE	Contig
710	Clostridioides	GCA_004315705.1	TRUE	FALSE	FALSE	Scaffold
711	Clostridioides	GCA_000473625.2	TRUE	FALSE	FALSE	Contig
712	Clostridioides	GCA_900687825.1	TRUE	FALSE	FALSE	Contig
713	Clostridioides	GCA_900687775.1	TRUE	FALSE	TRUE	Contig
714	Clostridioides	GCA_900687625.1	TRUE	FALSE	FALSE	Scaffold
715	Clostridioides	GCA_900166245.1	TRUE	FALSE	FALSE	Scaffold
716	Clostridioides	GCA_000449305.2	TRUE	FALSE	FALSE	Contig
717	Clostridioides	GCA_024496065.1	TRUE	FALSE	FALSE	Chromosome
718	Clostridioides	GCA_004318465.1	TRUE	FALSE	FALSE	Scaffold
719	Clostridioides	GCA_000449165.2	TRUE	FALSE	FALSE	Contig
720	Clostridioides	GCA_001263655.1	TRUE	FALSE	FALSE	Contig
721	Clostridioides	GCA_000450405.2	TRUE	FALSE	TRUE	Contig
722	Clostridioides	GCA_900166075.1	TRUE	FALSE	TRUE	Scaffold
723	Clostridioides	GCA_020657815.1	TRUE	FALSE	FALSE	Contig
724	Clostridioides	GCA_900166495.1	TRUE	FALSE	FALSE	Scaffold
725	Clostridioides	GCA_030251555.1	TRUE	FALSE	FALSE	Contig
726	Clostridioides	GCA_002335485.1	TRUE	FALSE	TRUE	Contig
727	Clostridioides	GCA_038755965.1	TRUE	FALSE	FALSE	Scaffold
728	Clostridioides	GCA_032477015.1	TRUE	FALSE	FALSE	Contig
729	Clostridioides	GCA_049704475.1	TRUE	FALSE	FALSE	Scaffold
730	Clostridioides	GCA_034091225.1	TRUE	FALSE	FALSE	Contig
731	Clostridioides	GCA_004313925.1	TRUE	FALSE	FALSE	Scaffold
732	Clostridioides	GCA_024260025.1	TRUE	FALSE	TRUE	Contig
733	Clostridioides	GCA_000450425.2	TRUE	FALSE	FALSE	Contig
734	Clostridioides	GCA_900165695.1	TRUE	FALSE	FALSE	Scaffold
735	Clostridioides	GCA_030250675.1	TRUE	FALSE	TRUE	Contig
736	Clostridioides	GCA_025532655.1	TRUE	FALSE	FALSE	Contig
737	Clostridioides	GCA_004317025.1	TRUE	FALSE	FALSE	Scaffold
738	Clostridioides	GCA_900164375.1	TRUE	FALSE	FALSE	Scaffold
739	Clostridioides	GCA_004317285.1	TRUE	FALSE	FALSE	Scaffold
740	Clostridioides	GCA_007000795.1	TRUE	FALSE	FALSE	Contig
741	Clostridioides	GCA_900166125.1	TRUE	FALSE	FALSE	Scaffold
742	Clostridioides	GCA_901006365.1	TRUE	FALSE	FALSE	Contig
743	Clostridioides	GCA_900164815.1	TRUE	FALSE	FALSE	Scaffold
744	Clostridioides	GCA_002301655.1	TRUE	FALSE	FALSE	Contig
745	Clostridioides	GCA_900692335.1	TRUE	FALSE	TRUE	Scaffold
746	Clostridioides	GCA_016093965.1	TRUE	FALSE	FALSE	Scaffold
747	Clostridioides	GCA_900164325.1	TRUE	FALSE	FALSE	Scaffold
748	Clostridioides	GCA_900165565.1	TRUE	FALSE	FALSE	Scaffold
749	Clostridioides	GCA_002812585.1	TRUE	FALSE	FALSE	Complete Genome
750	Clostridioides	GCA_016766995.1	TRUE	FALSE	FALSE	Complete Genome
751	Clostridioides	GCA_000828245.1	TRUE	FALSE	FALSE	Scaffold
752	Clostridioides	GCA_020641035.1	TRUE	FALSE	TRUE	Complete Genome
753	Clostridioides	GCA_007114885.1	TRUE	FALSE	FALSE	Scaffold
754	Clostridioides	GCA_003327345.1	TRUE	FALSE	FALSE	Contig
755	Clostridioides	GCA_002303185.1	TRUE	FALSE	FALSE	Contig
756	Clostridioides	GCA_049704495.1	TRUE	FALSE	FALSE	Scaffold
757	Clostridioides	GCA_000451865.2	TRUE	FALSE	FALSE	Contig
758	Clostridioides	GCA_031990555.1	TRUE	FALSE	FALSE	Scaffold
759	Clostridioides	GCA_038755365.1	TRUE	FALSE	FALSE	Scaffold
760	Clostridioides	GCA_038753385.1	TRUE	FALSE	FALSE	Contig
761	Clostridioides	GCA_900167625.1	TRUE	FALSE	FALSE	Scaffold
762	Clostridioides	GCA_016093995.1	TRUE	FALSE	TRUE	Contig
763	Clostridioides	GCA_000450345.2	TRUE	FALSE	FALSE	Contig
764	Clostridioides	GCA_004315185.1	TRUE	FALSE	FALSE	Scaffold
765	Clostridioides	GCA_006408375.1	TRUE	FALSE	FALSE	Contig
766	Clostridioides	GCA_030250785.1	TRUE	FALSE	FALSE	Contig
767	Clostridioides	GCA_900687565.1	TRUE	FALSE	FALSE	Scaffold
768	Clostridioides	GCA_005786645.1	TRUE	FALSE	FALSE	Contig
769	Clostridioides	GCA_004314905.1	TRUE	FALSE	FALSE	Scaffold
770	Clostridioides	GCA_033840855.1	TRUE	FALSE	FALSE	Contig
771	Clostridioides	GCA_006381075.1	TRUE	FALSE	FALSE	Contig
772	Clostridioides	GCA_004684385.1	TRUE	FALSE	FALSE	Contig
773	Clostridioides	GCA_000449805.2	TRUE	FALSE	FALSE	Contig
774	Clostridioides	GCA_003863005.1	TRUE	FALSE	FALSE	Contig
775	Clostridioides	GCA_007001935.1	TRUE	FALSE	FALSE	Contig
776	Clostridioides	GCA_025532285.1	TRUE	FALSE	FALSE	Scaffold
777	Clostridioides	GCA_036697895.1	TRUE	FALSE	FALSE	Contig
778	Clostridioides	GCA_036688735.1	TRUE	FALSE	TRUE	Contig
779	Clostridioides	GCA_032081525.1	TRUE	FALSE	TRUE	Scaffold
780	Clostridioides	GCA_007002145.1	TRUE	FALSE	TRUE	Contig
781	Clostridioides	GCA_000450665.2	TRUE	FALSE	FALSE	Contig
782	Clostridioides	GCA_007114835.1	TRUE	FALSE	FALSE	Scaffold
783	Clostridioides	GCA_011882255.1	TRUE	FALSE	FALSE	Contig
784	Clostridioides	GCA_900013395.1	TRUE	FALSE	FALSE	Contig
785	Clostridioides	GCA_007002035.1	TRUE	FALSE	TRUE	Contig
786	Clostridioides	GCA_006381025.1	TRUE	FALSE	TRUE	Contig
787	Clostridioides	GCA_901004925.1	TRUE	FALSE	FALSE	Contig
788	Clostridioides	GCA_034188485.1	TRUE	TRUE	TRUE	Contig
789	Clostridioides	GCA_016094095.1	TRUE	FALSE	FALSE	Scaffold
790	Clostridioides	GCA_036698685.1	TRUE	FALSE	FALSE	Contig
791	Clostridioides	GCA_900164425.1	TRUE	FALSE	FALSE	Scaffold
792	Clostridioides	GCA_033239965.1	TRUE	FALSE	TRUE	Contig
793	Clostridioides	GCA_001484895.1	TRUE	FALSE	FALSE	Contig
794	Clostridioides	GCA_900165315.1	TRUE	FALSE	FALSE	Scaffold
795	Clostridioides	GCA_030251305.1	TRUE	FALSE	FALSE	Contig
796	Clostridioides	GCA_002303025.1	TRUE	FALSE	FALSE	Contig
797	Clostridioides	GCA_900165395.1	TRUE	FALSE	TRUE	Scaffold
798	Clostridioides	GCA_030250665.1	TRUE	FALSE	FALSE	Contig
799	Clostridioides	GCA_043107495.1	TRUE	FALSE	FALSE	Contig
800	Clostridioides	GCA_002812645.1	TRUE	FALSE	FALSE	Complete Genome
801	Clostridioides	GCA_000450105.2	TRUE	FALSE	FALSE	Contig
802	Clostridioides	GCA_003863075.1	TRUE	FALSE	FALSE	Contig
803	Clostridioides	GCA_900165465.1	TRUE	FALSE	FALSE	Scaffold
804	Clostridioides	GCA_036697835.1	TRUE	FALSE	FALSE	Contig
805	Clostridioides	GCA_007001275.1	TRUE	FALSE	FALSE	Contig
806	Clostridioides	GCA_020295305.1	TRUE	FALSE	FALSE	Scaffold
807	Clostridioides	GCA_020658435.1	TRUE	FALSE	FALSE	Contig
808	Clostridioides	GCA_026337815.1	TRUE	FALSE	TRUE	Contig
809	Clostridioides	GCA_001704795.2	TRUE	FALSE	FALSE	Contig
810	Clostridioides	GCA_016094275.1	TRUE	FALSE	FALSE	Scaffold
811	Clostridioides	GCA_902652445.1	TRUE	FALSE	FALSE	Contig
812	Clostridioides	GCA_900014935.1	TRUE	FALSE	FALSE	Contig
813	Clostridioides	GCA_036688945.1	TRUE	FALSE	TRUE	Contig
814	Clostridioides	GCA_037928795.1	TRUE	FALSE	FALSE	Complete Genome
815	Clostridioides	GCA_038753515.1	TRUE	TRUE	TRUE	Scaffold
816	Clostridioides	GCA_002303225.1	TRUE	FALSE	TRUE	Contig
817	Clostridioides	GCA_003482365.1	TRUE	FALSE	TRUE	Complete Genome
818	Clostridioides	GCA_003597775.1	TRUE	FALSE	TRUE	Chromosome
819	Clostridioides	GCA_032081805.1	TRUE	FALSE	FALSE	Scaffold
820	Clostridioides	GCA_002300865.1	TRUE	FALSE	FALSE	Contig
821	Clostridioides	GCA_036699095.1	TRUE	FALSE	FALSE	Contig
822	Clostridioides	GCA_004319005.1	TRUE	FALSE	FALSE	Scaffold
823	Clostridioides	GCA_007001405.1	TRUE	FALSE	FALSE	Contig
824	Clostridioides	GCA_036697935.1	TRUE	FALSE	TRUE	Contig
825	Clostridioides	GCA_046248665.1	TRUE	FALSE	FALSE	Contig
826	Clostridioides	GCA_007000845.1	TRUE	FALSE	FALSE	Contig
827	Clostridioides	GCA_029310935.1	TRUE	FALSE	FALSE	Scaffold
828	Clostridioides	GCA_002301555.1	TRUE	FALSE	FALSE	Contig
829	Clostridioides	GCA_900165815.1	TRUE	FALSE	FALSE	Scaffold
830	Clostridioides	GCA_018885005.1	TRUE	FALSE	FALSE	Chromosome
831	Clostridioides	GCA_000450165.2	TRUE	FALSE	FALSE	Contig
832	Clostridioides	GCA_901006275.1	TRUE	FALSE	FALSE	Contig
833	Clostridioides	GCA_900164625.1	TRUE	FALSE	FALSE	Scaffold
834	Clostridioides	GCA_024262255.1	TRUE	FALSE	TRUE	Contig
835	Clostridioides	GCA_018884745.1	TRUE	FALSE	FALSE	Complete Genome
836	Clostridioides	GCA_034188585.1	TRUE	FALSE	FALSE	Contig
837	Clostridioides	GCA_017310655.1	TRUE	FALSE	TRUE	Contig
838	Clostridioides	GCA_004314645.1	TRUE	FALSE	FALSE	Scaffold
839	Clostridioides	GCA_004315485.1	TRUE	FALSE	FALSE	Scaffold
840	Clostridioides	GCA_025532305.1	TRUE	FALSE	FALSE	Scaffold
841	Clostridioides	GCA_025533395.1	TRUE	FALSE	FALSE	Contig
842	Clostridioides	GCA_900011975.1	TRUE	FALSE	FALSE	Contig
843	Clostridioides	GCA_009903395.1	TRUE	FALSE	FALSE	Contig
844	Clostridioides	GCA_020657775.1	TRUE	FALSE	FALSE	Contig
845	Clostridioides	GCA_019426785.1	TRUE	FALSE	FALSE	Scaffold
846	Clostridioides	GCA_002301495.1	TRUE	FALSE	FALSE	Contig
847	Clostridioides	GCA_041537345.1	TRUE	FALSE	FALSE	Contig
848	Clostridioides	GCA_015352355.1	TRUE	FALSE	TRUE	Scaffold
849	Clostridioides	GCA_034188315.1	TRUE	FALSE	FALSE	Contig
850	Clostridioides	GCA_028596485.1	TRUE	FALSE	FALSE	Contig
851	Clostridioides	GCA_900014755.1	TRUE	FALSE	FALSE	Contig
852	Clostridioides	GCA_002301615.1	TRUE	FALSE	FALSE	Contig
853	Clostridioides	GCA_000451965.2	TRUE	FALSE	FALSE	Contig
854	Clostridioides	GCA_900164725.1	TRUE	FALSE	FALSE	Scaffold
855	Clostridioides	GCA_024260445.1	TRUE	FALSE	FALSE	Contig
856	Clostridioides	GCA_036698995.1	TRUE	FALSE	FALSE	Contig
857	Clostridioides	GCA_000448865.2	TRUE	FALSE	FALSE	Contig
858	Clostridioides	GCA_018884605.1	TRUE	FALSE	FALSE	Complete Genome
859	Clostridioides	GCA_032566795.1	TRUE	FALSE	TRUE	Contig
860	Clostridioides	GCA_038991605.1	TRUE	FALSE	FALSE	Scaffold
861	Clostridioides	GCA_015732535.1	TRUE	FALSE	TRUE	Complete Genome
862	Clostridioides	GCA_012277145.1	TRUE	FALSE	FALSE	Contig
863	Clostridioides	GCA_004315285.1	TRUE	FALSE	TRUE	Scaffold
864	Clostridioides	GCA_028596665.1	TRUE	FALSE	FALSE	Contig
865	Clostridioides	GCA_901002595.1	TRUE	FALSE	TRUE	Scaffold
866	Clostridioides	GCA_003862885.1	TRUE	FALSE	FALSE	Contig
867	Clostridioides	GCA_004316885.1	TRUE	FALSE	TRUE	Scaffold
868	Clostridioides	GCA_002303165.1	TRUE	FALSE	TRUE	Contig
869	Clostridioides	GCA_000531315.1	TRUE	FALSE	TRUE	Scaffold
870	Clostridioides	GCA_900164515.1	TRUE	FALSE	FALSE	Scaffold
871	Clostridioides	GCA_030251835.1	TRUE	FALSE	TRUE	Contig
872	Clostridioides	GCA_034188505.1	TRUE	FALSE	FALSE	Contig
873	Clostridioides	GCA_900688715.1	TRUE	FALSE	FALSE	Contig
874	Clostridioides	GCA_003862765.1	TRUE	FALSE	TRUE	Contig
875	Clostridioides	GCA_032081585.1	TRUE	FALSE	FALSE	Scaffold
876	Clostridioides	GCA_900014795.1	TRUE	FALSE	TRUE	Contig
877	Clostridioides	GCA_901004955.1	TRUE	FALSE	TRUE	Contig
878	Clostridioides	GCA_004314725.1	TRUE	FALSE	TRUE	Scaffold
879	Clostridioides	GCA_002300835.1	TRUE	FALSE	FALSE	Contig
880	Clostridioides	GCA_900687665.1	TRUE	FALSE	FALSE	Scaffold
881	Clostridioides	GCA_034318245.1	TRUE	FALSE	FALSE	Scaffold
882	Clostridioides	GCA_045899935.1	TRUE	TRUE	TRUE	Contig
883	Clostridioides	GCA_900688315.1	TRUE	FALSE	FALSE	Contig
884	Clostridioides	GCA_901004885.1	TRUE	FALSE	FALSE	Scaffold
885	Clostridioides	GCA_000448725.2	TRUE	FALSE	FALSE	Contig
886	Clostridioides	GCA_033841075.1	TRUE	FALSE	FALSE	Contig
887	Clostridioides	GCA_001972045.1	TRUE	FALSE	FALSE	Contig
888	Clostridioides	GCA_025136135.1	TRUE	FALSE	FALSE	Complete Genome
889	Clostridioides	GCA_038754055.1	TRUE	FALSE	FALSE	Contig
890	Clostridioides	GCA_900096235.1	TRUE	FALSE	FALSE	Scaffold
891	Clostridioides	GCA_900692325.1	TRUE	FALSE	FALSE	Contig
892	Clostridioides	GCA_002301265.1	TRUE	FALSE	TRUE	Contig
893	Clostridioides	GCA_007000525.1	TRUE	FALSE	TRUE	Contig
894	Clostridioides	GCA_004316305.1	TRUE	FALSE	FALSE	Scaffold
895	Clostridioides	GCA_043107205.1	TRUE	FALSE	FALSE	Contig
896	Clostridioides	GCA_030250775.1	TRUE	TRUE	TRUE	Contig
897	Clostridioides	GCA_901006375.1	TRUE	FALSE	TRUE	Contig
898	Clostridioides	GCA_016094175.1	TRUE	FALSE	FALSE	Scaffold
899	Clostridioides	GCA_034187965.1	TRUE	FALSE	TRUE	Contig
900	Clostridioides	GCA_039502985.1	TRUE	FALSE	TRUE	Scaffold
901	Clostridioides	GCA_900165165.1	TRUE	FALSE	FALSE	Scaffold
902	Clostridioides	GCA_901002515.1	TRUE	FALSE	FALSE	Scaffold
903	Clostridioides	GCA_004314785.1	TRUE	TRUE	TRUE	Scaffold
904	Clostridioides	GCA_036441965.1	TRUE	FALSE	TRUE	Contig
905	Clostridioides	GCA_007002285.1	TRUE	FALSE	FALSE	Contig
906	Clostridioides	GCA_901005955.1	TRUE	FALSE	FALSE	Contig
907	Clostridioides	GCA_021283815.1	TRUE	FALSE	FALSE	Contig
908	Clostridioides	GCA_901002125.1	TRUE	FALSE	FALSE	Scaffold
909	Clostridioides	GCA_003481965.1	TRUE	FALSE	FALSE	Complete Genome
910	Clostridioides	GCA_004314125.1	TRUE	FALSE	FALSE	Scaffold
911	Clostridioides	GCA_900166565.1	TRUE	FALSE	FALSE	Scaffold
912	Clostridioides	GCA_024259995.1	TRUE	FALSE	TRUE	Contig
913	Clostridioides	GCA_002301525.1	TRUE	FALSE	FALSE	Contig
914	Clostridioides	GCA_036688955.1	TRUE	FALSE	TRUE	Contig
915	Clostridioides	GCA_016093855.1	TRUE	TRUE	TRUE	Scaffold
916	Clostridioides	GCA_021284195.1	TRUE	FALSE	FALSE	Contig
917	Clostridioides	GCA_002082985.2	TRUE	FALSE	FALSE	Contig
918	Clostridioides	GCA_024260325.1	TRUE	FALSE	FALSE	Contig
919	Clostridioides	GCA_002303585.1	TRUE	FALSE	TRUE	Contig
920	Clostridioides	GCA_018603475.1	TRUE	FALSE	FALSE	Complete Genome
921	Clostridioides	GCA_019427685.1	TRUE	FALSE	TRUE	Scaffold
922	Clostridioides	GCA_004314505.1	TRUE	FALSE	FALSE	Scaffold
923	Clostridioides	GCA_000448765.2	TRUE	FALSE	FALSE	Contig
924	Clostridioides	GCA_032516925.1	TRUE	FALSE	FALSE	Scaffold
925	Clostridioides	GCA_002301735.1	TRUE	FALSE	FALSE	Contig
926	Clostridioides	GCA_024628765.1	TRUE	FALSE	FALSE	Chromosome
927	Clostridioides	GCA_028597485.1	TRUE	FALSE	FALSE	Contig
928	Clostridioides	GCA_036697915.1	TRUE	FALSE	FALSE	Contig
929	Clostridioides	GCA_900009415.1	TRUE	FALSE	FALSE	Contig
930	Clostridioides	GCA_004317105.1	TRUE	FALSE	FALSE	Scaffold
931	Clostridioides	GCA_025532195.1	TRUE	FALSE	FALSE	Scaffold
932	Clostridioides	GCA_028743315.1	TRUE	FALSE	FALSE	Complete Genome
933	Clostridioides	GCA_900096025.1	TRUE	FALSE	TRUE	Scaffold
934	Clostridioides	GCA_046248865.1	TRUE	TRUE	TRUE	Contig
935	Clostridioides	GCA_000449685.2	TRUE	FALSE	FALSE	Contig
936	Clostridioides	GCA_900164165.1	TRUE	FALSE	FALSE	Scaffold
937	Clostridioides	GCA_024502205.1	TRUE	FALSE	FALSE	Scaffold
938	Clostridioides	GCA_004318425.1	TRUE	FALSE	TRUE	Scaffold
939	Clostridioides	GCA_900014515.1	TRUE	FALSE	TRUE	Contig
940	Clostridioides	GCA_009903535.1	TRUE	FALSE	FALSE	Contig
941	Clostridioides	GCA_034188845.1	TRUE	FALSE	FALSE	Contig
942	Clostridioides	GCA_007114055.1	TRUE	FALSE	FALSE	Contig
943	Clostridioides	GCA_007114495.1	TRUE	FALSE	TRUE	Scaffold
944	Clostridioides	GCA_000530895.1	TRUE	FALSE	FALSE	Scaffold
945	Clostridioides	GCA_900687925.1	TRUE	FALSE	FALSE	Contig
946	Clostridioides	GCA_004318645.1	TRUE	FALSE	FALSE	Scaffold
947	Clostridioides	GCA_004684745.1	TRUE	FALSE	FALSE	Contig
948	Clostridioides	GCA_032477715.1	TRUE	FALSE	TRUE	Contig
949	Clostridioides	GCA_000450145.2	TRUE	FALSE	FALSE	Contig
950	Clostridioides	GCA_030251905.1	TRUE	FALSE	FALSE	Contig
951	Clostridioides	GCA_028597135.1	TRUE	FALSE	FALSE	Contig
952	Clostridioides	GCA_028596585.1	TRUE	FALSE	FALSE	Contig
953	Clostridioides	GCA_034188335.1	TRUE	TRUE	TRUE	Contig
954	Clostridioides	GCA_004317305.1	TRUE	TRUE	TRUE	Scaffold
955	Clostridioides	GCA_900096295.1	TRUE	FALSE	FALSE	Scaffold
956	Clostridioides	GCA_900166315.1	TRUE	FALSE	FALSE	Scaffold
957	Clostridioides	GCA_900013185.1	TRUE	FALSE	FALSE	Contig
958	Clostridioides	GCA_900689405.1	TRUE	FALSE	FALSE	Contig
959	Clostridioides	GCA_003597835.1	TRUE	FALSE	FALSE	Chromosome
960	Clostridioides	GCA_024259925.1	TRUE	FALSE	FALSE	Contig
961	Clostridioides	GCA_900096245.1	TRUE	FALSE	TRUE	Scaffold
962	Clostridioides	GCA_000448965.2	TRUE	FALSE	FALSE	Contig
963	Clostridioides	GCA_007001425.1	TRUE	FALSE	TRUE	Contig
964	Clostridioides	GCA_036442885.1	TRUE	FALSE	TRUE	Contig
965	Clostridioides	GCA_028596945.1	TRUE	FALSE	FALSE	Contig
966	Clostridioides	GCA_025532425.1	TRUE	FALSE	FALSE	Scaffold
967	Clostridioides	GCA_901005835.1	TRUE	FALSE	FALSE	Contig
968	Clostridioides	GCA_025532535.1	TRUE	FALSE	FALSE	Contig
969	Clostridioides	GCA_900096035.1	TRUE	FALSE	TRUE	Scaffold
970	Clostridioides	GCA_036698175.1	TRUE	FALSE	TRUE	Contig
971	Clostridioides	GCA_032081845.1	TRUE	FALSE	FALSE	Scaffold
972	Clostridioides	GCA_000451365.2	TRUE	FALSE	FALSE	Contig
973	Clostridioides	GCA_028597175.1	TRUE	FALSE	FALSE	Contig
974	Clostridioides	GCA_901002565.1	TRUE	FALSE	FALSE	Scaffold
975	Clostridioides	GCA_004316005.1	TRUE	FALSE	TRUE	Scaffold
976	Clostridioides	GCA_900692365.1	TRUE	FALSE	FALSE	Scaffold
977	Clostridioides	GCA_003482225.1	TRUE	FALSE	FALSE	Complete Genome
978	Clostridioides	GCA_900689965.1	TRUE	FALSE	TRUE	Contig
979	Clostridioides	GCA_900684305.1	TRUE	FALSE	FALSE	Scaffold
980	Clostridioides	GCA_004317525.1	TRUE	FALSE	TRUE	Scaffold
981	Clostridioides	GCA_004314525.1	TRUE	FALSE	TRUE	Scaffold
982	Clostridioides	GCA_000451585.2	TRUE	FALSE	FALSE	Contig
983	Clostridioides	GCA_037929155.1	TRUE	FALSE	FALSE	Complete Genome
984	Clostridioides	GCA_021378415.1	TRUE	FALSE	FALSE	Complete Genome
985	Clostridioides	GCA_000449405.2	TRUE	FALSE	FALSE	Contig
986	Clostridioides	GCA_032081785.1	TRUE	FALSE	FALSE	Scaffold
987	Clostridioides	GCA_028597115.1	TRUE	FALSE	TRUE	Contig
988	Clostridioides	GCA_033240005.1	TRUE	FALSE	FALSE	Contig
989	Clostridioides	GCA_025533755.1	TRUE	FALSE	FALSE	Scaffold
990	Clostridioides	GCA_004314225.1	TRUE	FALSE	FALSE	Scaffold
991	Clostridioides	GCA_030251725.1	TRUE	FALSE	FALSE	Contig
992	Clostridioides	GCA_007114905.1	TRUE	FALSE	FALSE	Contig
993	Clostridioides	GCA_032486695.1	TRUE	FALSE	FALSE	Contig
994	Clostridioides	GCA_900015225.1	TRUE	FALSE	FALSE	Contig
995	Clostridioides	GCA_037923265.1	TRUE	FALSE	TRUE	Complete Genome
996	Clostridioides	GCA_000949855.1	TRUE	FALSE	TRUE	Scaffold
997	Clostridioides	GCA_002301015.1	TRUE	FALSE	FALSE	Contig
998	Clostridioides	GCA_900164805.1	TRUE	FALSE	FALSE	Scaffold
999	Clostridioides	GCA_036698425.1	TRUE	FALSE	TRUE	Contig
1000	Clostridioides	GCA_003327055.1	TRUE	FALSE	TRUE	Scaffold
1001	Clostridioides	GCA_002302865.1	TRUE	FALSE	TRUE	Contig
1002	Clostridioides	GCA_000450385.2	TRUE	FALSE	FALSE	Contig
1003	Clostridioides	GCA_900165625.1	TRUE	FALSE	TRUE	Contig
1004	Clostridioides	GCA_900683905.1	TRUE	TRUE	TRUE	Scaffold
1005	Clostridioides	GCA_003457015.1	TRUE	FALSE	FALSE	Complete Genome
1006	Clostridioides	GCA_025532625.1	TRUE	FALSE	TRUE	Contig
1007	Clostridioides	GCA_025532895.1	TRUE	FALSE	FALSE	Scaffold
1008	Clostridioides	GCA_017310935.1	TRUE	FALSE	FALSE	Contig
1009	Clostridioides	GCA_021283795.1	TRUE	FALSE	TRUE	Contig
1010	Clostridioides	GCA_004318945.1	TRUE	FALSE	FALSE	Scaffold
1011	Clostridioides	GCA_030251225.1	TRUE	FALSE	TRUE	Contig
1012	Clostridioides	GCA_944989955.1	TRUE	FALSE	FALSE	Contig
1013	Clostridioides	GCA_900688875.1	TRUE	FALSE	TRUE	Contig
1014	Clostridioides	GCA_900166165.1	TRUE	FALSE	FALSE	Scaffold
1015	Clostridioides	GCA_000451605.1	TRUE	FALSE	FALSE	Contig
1016	Clostridioides	GCA_900165875.1	TRUE	FALSE	TRUE	Scaffold
1017	Clostridioides	GCA_900166545.1	TRUE	FALSE	TRUE	Scaffold
1018	Clostridioides	GCA_034187985.1	TRUE	FALSE	FALSE	Contig
1019	Clostridioides	GCA_033240285.1	TRUE	FALSE	TRUE	Contig
1020	Clostridioides	GCA_025532885.1	TRUE	FALSE	FALSE	Scaffold
1021	Clostridioides	GCA_002303635.1	TRUE	FALSE	TRUE	Contig
1022	Clostridioides	GCA_032477995.1	TRUE	FALSE	FALSE	Contig
1023	Clostridioides	GCA_028596735.1	TRUE	FALSE	TRUE	Contig
1024	Clostridioides	GCA_004314165.1	TRUE	FALSE	TRUE	Scaffold
1025	Clostridioides	GCA_004317265.1	TRUE	FALSE	FALSE	Scaffold
1026	Clostridioides	GCA_900166335.1	TRUE	FALSE	FALSE	Scaffold
1027	Clostridioides	GCA_004317945.1	TRUE	FALSE	FALSE	Scaffold
1028	Clostridioides	GCA_901004715.1	TRUE	FALSE	FALSE	Contig
1029	Clostridioides	GCA_004316285.1	TRUE	FALSE	TRUE	Scaffold
1030	Clostridioides	GCA_016093775.1	TRUE	FALSE	TRUE	Scaffold
1031	Clostridioides	GCA_038752395.1	TRUE	FALSE	FALSE	Scaffold
1032	Clostridioides	GCA_004315105.1	TRUE	FALSE	FALSE	Scaffold
1033	Clostridioides	GCA_003862945.1	TRUE	FALSE	FALSE	Contig
1034	Clostridioides	GCA_036698665.1	TRUE	FALSE	TRUE	Contig
1035	Clostridioides	GCA_032501085.1	TRUE	FALSE	FALSE	Scaffold
1036	Clostridioides	GCA_018598985.1	TRUE	FALSE	FALSE	Contig
1037	Clostridioides	GCA_018255775.1	TRUE	FALSE	FALSE	Complete Genome
1038	Clostridioides	GCA_032572995.1	TRUE	FALSE	FALSE	Contig
1039	Clostridioides	GCA_007000555.1	TRUE	FALSE	FALSE	Contig
1040	Clostridioides	GCA_027620275.1	TRUE	FALSE	FALSE	Contig
1041	Clostridioides	GCA_034187955.1	TRUE	FALSE	FALSE	Contig
1042	Clostridioides	GCA_037920665.1	TRUE	FALSE	FALSE	Complete Genome
1043	Clostridioides	GCA_000451265.2	TRUE	FALSE	FALSE	Contig
1044	Clostridioides	GCA_025532615.1	TRUE	FALSE	TRUE	Scaffold
1045	Clostridioides	GCA_002302005.1	TRUE	FALSE	FALSE	Contig
1046	Clostridioides	GCA_900243125.1	TRUE	FALSE	FALSE	Scaffold
1047	Clostridioides	GCA_004317845.1	TRUE	FALSE	FALSE	Scaffold
1048	Clostridioides	GCA_001077535.2	TRUE	FALSE	FALSE	Complete Genome
1049	Clostridioides	GCA_038753885.1	TRUE	FALSE	FALSE	Contig
1050	Clostridioides	GCA_004318385.1	TRUE	FALSE	TRUE	Scaffold
1051	Clostridioides	GCA_900243155.1	TRUE	FALSE	FALSE	Scaffold
1052	Clostridioides	GCA_002891615.1	TRUE	FALSE	FALSE	Scaffold
1053	Clostridioides	GCA_004317725.1	TRUE	FALSE	FALSE	Scaffold
1054	Clostridioides	GCA_037932795.1	TRUE	FALSE	FALSE	Complete Genome
1055	Clostridioides	GCA_901005905.1	TRUE	FALSE	FALSE	Contig
1056	Clostridioides	GCA_025533775.1	TRUE	FALSE	FALSE	Scaffold
1057	Clostridioides	GCA_032503555.1	TRUE	FALSE	FALSE	Contig
1058	Clostridioides	GCA_000155065.1	TRUE	FALSE	FALSE	Chromosome
1059	Clostridioides	GCA_002945945.1	TRUE	FALSE	TRUE	Complete Genome
1060	Clostridioides	GCA_004318825.1	TRUE	FALSE	FALSE	Scaffold
1061	Clostridioides	GCA_024260465.1	TRUE	FALSE	FALSE	Contig
1062	Clostridioides	GCA_900166105.1	TRUE	FALSE	TRUE	Scaffold
1063	Clostridioides	GCA_004314365.1	TRUE	FALSE	FALSE	Scaffold
1064	Clostridioides	GCA_025532335.1	TRUE	FALSE	FALSE	Scaffold
1065	Clostridioides	GCA_007001045.1	TRUE	FALSE	FALSE	Contig
1066	Clostridioides	GCA_028596955.1	TRUE	FALSE	TRUE	Contig
1067	Clostridioides	GCA_900165675.1	TRUE	FALSE	FALSE	Scaffold
1068	Clostridioides	GCA_037919185.1	TRUE	FALSE	FALSE	Complete Genome
1069	Clostridioides	GCA_033240065.1	TRUE	FALSE	TRUE	Contig
1070	Clostridioides	GCA_900009405.1	TRUE	FALSE	TRUE	Contig
1071	Clostridioides	GCA_012030135.1	TRUE	FALSE	FALSE	Contig
1072	Clostridioides	GCA_007114225.1	TRUE	FALSE	FALSE	Scaffold
1073	Clostridioides	GCA_019427985.1	TRUE	FALSE	TRUE	Scaffold
1074	Clostridioides	GCA_004319865.1	TRUE	FALSE	FALSE	Scaffold
1075	Clostridioides	GCA_019427405.1	TRUE	FALSE	FALSE	Scaffold
1076	Clostridioides	GCA_016094055.1	TRUE	FALSE	FALSE	Scaffold
1077	Clostridioides	GCA_015686615.1	TRUE	FALSE	TRUE	Contig
1078	Clostridioides	GCA_036698095.1	TRUE	FALSE	FALSE	Contig
1079	Clostridioides	GCA_900014945.1	TRUE	FALSE	TRUE	Contig
1080	Clostridioides	GCA_004315165.1	TRUE	FALSE	FALSE	Scaffold
1081	Clostridioides	GCA_004319425.1	TRUE	FALSE	FALSE	Scaffold
1082	Clostridioides	GCA_004316625.1	TRUE	FALSE	TRUE	Scaffold
1083	Clostridioides	GCA_025532595.1	TRUE	FALSE	FALSE	Scaffold
1084	Clostridioides	GCA_900096075.1	TRUE	TRUE	TRUE	Scaffold
1085	Clostridioides	GCA_049532785.1	TRUE	FALSE	TRUE	Complete Genome
1086	Clostridioides	GCA_019426985.1	TRUE	FALSE	TRUE	Scaffold
1087	Clostridioides	GCA_002303715.1	TRUE	FALSE	TRUE	Contig
1088	Clostridioides	GCA_004317825.1	TRUE	FALSE	TRUE	Scaffold
1089	Clostridioides	GCA_002352515.1	TRUE	FALSE	FALSE	Contig
1090	Clostridioides	GCA_900166325.1	TRUE	FALSE	FALSE	Scaffold
1091	Clostridioides	GCA_900165965.1	TRUE	FALSE	FALSE	Scaffold
1092	Clostridioides	GCA_045900175.1	TRUE	FALSE	FALSE	Contig
1093	Clostridioides	GCA_020658495.1	TRUE	FALSE	TRUE	Contig
1094	Clostridioides	GCA_900164405.1	TRUE	FALSE	TRUE	Scaffold
1095	Clostridioides	GCA_004318965.1	TRUE	FALSE	FALSE	Scaffold
1096	Clostridioides	GCA_036699075.1	TRUE	FALSE	FALSE	Contig
1097	Clostridioides	GCA_042867505.1	TRUE	FALSE	TRUE	Contig
1098	Clostridioides	GCA_025532695.1	TRUE	FALSE	FALSE	Scaffold
1099	Clostridioides	GCA_004317045.1	TRUE	FALSE	FALSE	Scaffold
1100	Clostridioides	GCA_019067085.1	TRUE	FALSE	TRUE	Scaffold
1101	Clostridioides	GCA_028596915.1	TRUE	FALSE	FALSE	Contig
1102	Clostridioides	GCA_019428065.1	TRUE	FALSE	FALSE	Scaffold
1103	Clostridioides	GCA_900166465.1	TRUE	FALSE	FALSE	Scaffold
1104	Clostridioides	GCA_037916535.1	TRUE	FALSE	FALSE	Complete Genome
1105	Clostridioides	GCA_002940865.1	TRUE	FALSE	FALSE	Contig
1106	Clostridioides	GCA_900165265.1	TRUE	FALSE	TRUE	Scaffold
1107	Clostridioides	GCA_900008775.1	TRUE	FALSE	TRUE	Contig
1108	Clostridioides	GCA_012956715.1	TRUE	FALSE	FALSE	Contig
1109	Clostridioides	GCA_036699135.1	TRUE	FALSE	FALSE	Contig
1110	Clostridioides	GCA_000473585.2	TRUE	FALSE	FALSE	Contig
1111	Clostridioides	GCA_007000925.1	TRUE	FALSE	FALSE	Contig
1112	Clostridioides	GCA_900013785.1	TRUE	FALSE	FALSE	Contig
1113	Clostridioides	GCA_900164485.1	TRUE	FALSE	TRUE	Scaffold
1114	Clostridioides	GCA_004316325.1	TRUE	FALSE	FALSE	Scaffold
1115	Clostridioides	GCA_038756255.1	TRUE	FALSE	FALSE	Scaffold
1116	Clostridioides	GCA_002945855.1	TRUE	FALSE	TRUE	Complete Genome
1117	Clostridioides	GCA_024262315.1	TRUE	FALSE	FALSE	Contig
1118	Clostridioides	GCA_001984465.1	TRUE	FALSE	TRUE	Complete Genome
1119	Clostridioides	GCA_020657855.1	TRUE	FALSE	FALSE	Contig
1120	Clostridioides	GCA_022970335.1	TRUE	FALSE	FALSE	Contig
1121	Clostridioides	GCA_000449705.2	TRUE	FALSE	FALSE	Contig
1122	Clostridioides	GCA_900012125.1	TRUE	FALSE	FALSE	Contig
1123	Clostridioides	GCA_003326985.1	TRUE	FALSE	FALSE	Scaffold
1124	Clostridioides	GCA_003862835.1	TRUE	FALSE	FALSE	Contig
1125	Clostridioides	GCA_018363315.1	TRUE	FALSE	TRUE	Contig
1126	Clostridioides	GCA_046963715.1	TRUE	FALSE	FALSE	Scaffold
1127	Clostridioides	GCA_003482325.1	TRUE	TRUE	TRUE	Complete Genome
1128	Clostridioides	GCA_900166515.1	TRUE	FALSE	FALSE	Scaffold
1129	Clostridioides	GCA_041537305.1	TRUE	FALSE	FALSE	Contig
1130	Clostridioides	GCA_021284275.1	TRUE	FALSE	FALSE	Contig
1131	Clostridioides	GCA_019427275.1	TRUE	FALSE	FALSE	Scaffold
1132	Clostridioides	GCA_022970315.1	TRUE	FALSE	FALSE	Contig
1133	Clostridioides	GCA_900095895.1	TRUE	FALSE	FALSE	Contig
1134	Clostridioides	GCA_016094245.1	TRUE	FALSE	TRUE	Scaffold
1135	Clostridioides	GCA_900010905.1	TRUE	FALSE	FALSE	Contig
1136	Clostridioides	GCA_048684865.1	TRUE	FALSE	TRUE	Complete Genome
1137	Clostridioides	GCA_032478155.1	TRUE	FALSE	FALSE	Contig
1138	Clostridioides	GCA_038755575.1	TRUE	FALSE	FALSE	Scaffold
1139	Clostridioides	GCA_020658095.1	TRUE	TRUE	TRUE	Contig
1140	Clostridioides	GCA_900688665.1	TRUE	TRUE	TRUE	Scaffold
1141	Clostridioides	GCA_900165745.1	TRUE	FALSE	TRUE	Scaffold
1142	Clostridioides	GCA_900096045.1	TRUE	FALSE	TRUE	Scaffold
1143	Clostridioides	GCA_021284345.1	TRUE	FALSE	TRUE	Contig
1144	Clostridioides	GCA_038754485.1	TRUE	FALSE	TRUE	Contig
1145	Clostridioides	GCA_900166155.1	TRUE	FALSE	FALSE	Scaffold
1146	Clostridioides	GCA_007114515.1	TRUE	FALSE	FALSE	Contig
1147	Clostridioides	GCA_030250965.1	TRUE	FALSE	FALSE	Contig
1148	Clostridioides	GCA_002301125.1	TRUE	FALSE	FALSE	Contig
1149	Clostridioides	GCA_038755995.1	TRUE	FALSE	FALSE	Scaffold
1150	Clostridioides	GCA_900165535.1	TRUE	FALSE	FALSE	Scaffold
1151	Clostridioides	GCA_004317125.1	TRUE	FALSE	FALSE	Scaffold
1152	Clostridioides	GCA_900165175.1	TRUE	FALSE	FALSE	Scaffold
1153	Clostridioides	GCA_039502875.1	TRUE	FALSE	FALSE	Scaffold
1154	Clostridioides	GCA_000449585.2	TRUE	FALSE	FALSE	Contig
1155	Clostridioides	GCA_038755495.1	TRUE	FALSE	TRUE	Scaffold
1156	Clostridioides	GCA_947368305.1	TRUE	FALSE	FALSE	Contig
1157	Clostridioides	GCA_022970135.1	TRUE	FALSE	FALSE	Contig
1158	Clostridioides	GCA_034188565.1	TRUE	FALSE	FALSE	Contig
1159	Clostridioides	GCA_900002475.1	TRUE	FALSE	FALSE	Scaffold
1160	Clostridioides	GCA_000452325.2	TRUE	FALSE	FALSE	Contig
1161	Clostridioides	GCA_002303485.1	TRUE	FALSE	FALSE	Contig
1162	Clostridioides	GCA_900165485.1	TRUE	FALSE	FALSE	Scaffold
1163	Clostridioides	GCA_034187875.1	TRUE	FALSE	TRUE	Contig
1164	Clostridioides	GCA_036442065.1	TRUE	FALSE	FALSE	Contig
1165	Clostridioides	GCA_900166095.1	TRUE	FALSE	FALSE	Scaffold
1166	Clostridioides	GCA_022458775.1	TRUE	FALSE	FALSE	Contig
1167	Clostridioides	GCA_039503095.1	TRUE	FALSE	FALSE	Scaffold
1168	Clostridioides	GCA_033840445.1	TRUE	FALSE	TRUE	Contig
1169	Clostridioides	GCA_003327245.1	TRUE	FALSE	TRUE	Scaffold
1170	Clostridioides	GCA_000085225.1	TRUE	FALSE	FALSE	Complete Genome
1171	Clostridioides	GCA_900007625.1	TRUE	FALSE	TRUE	Contig
1172	Clostridioides	GCA_002301985.1	TRUE	FALSE	FALSE	Contig
1173	Clostridioides	GCA_025532855.1	TRUE	FALSE	FALSE	Scaffold
1174	Clostridioides	GCA_002303525.1	TRUE	FALSE	FALSE	Contig
1175	Clostridioides	GCA_901006115.1	TRUE	FALSE	FALSE	Contig
1176	Clostridioides	GCA_900691835.1	TRUE	FALSE	TRUE	Contig
1177	Clostridioides	GCA_001972165.1	TRUE	FALSE	FALSE	Contig
1178	Clostridioides	GCA_900690155.1	TRUE	FALSE	FALSE	Contig
1179	Clostridioides	GCA_901006205.1	TRUE	FALSE	FALSE	Contig
1180	Clostridioides	GCA_018263955.1	TRUE	FALSE	FALSE	Contig
1181	Clostridioides	GCA_036698815.1	TRUE	FALSE	FALSE	Contig
1182	Clostridioides	GCA_030251705.1	TRUE	FALSE	FALSE	Contig
1183	Clostridioides	GCA_900166555.1	TRUE	FALSE	FALSE	Scaffold
1184	Clostridioides	GCA_001757605.1	TRUE	FALSE	FALSE	Contig
1185	Clostridioides	GCA_006381095.1	TRUE	FALSE	FALSE	Contig
1186	Clostridioides	GCA_018603455.1	TRUE	TRUE	TRUE	Complete Genome
1187	Clostridioides	GCA_004319065.1	TRUE	FALSE	FALSE	Scaffold
1188	Clostridioides	GCA_900166535.1	TRUE	FALSE	FALSE	Scaffold
1189	Clostridioides	GCA_020097215.1	TRUE	FALSE	FALSE	Complete Genome
1190	Clostridioides	GCA_038991565.1	TRUE	FALSE	FALSE	Scaffold
1191	Clostridioides	GCA_000450705.2	TRUE	FALSE	FALSE	Contig
1192	Clostridioides	GCA_028596465.1	TRUE	FALSE	FALSE	Contig
1193	Clostridioides	GCA_019427735.1	TRUE	FALSE	FALSE	Contig
1194	Clostridioides	GCA_004313845.1	TRUE	FALSE	FALSE	Scaffold
1195	Clostridioides	GCA_001857645.1	TRUE	FALSE	FALSE	Scaffold
1196	Clostridioides	GCA_034187895.1	TRUE	FALSE	FALSE	Contig
1197	Clostridioides	GCA_007002325.1	TRUE	FALSE	FALSE	Contig
1198	Clostridioides	GCA_900008765.1	TRUE	FALSE	FALSE	Contig
1199	Clostridioides	GCA_032654825.1	TRUE	FALSE	FALSE	Scaffold
1200	Clostridioides	GCA_900165905.1	TRUE	FALSE	FALSE	Scaffold
1201	Clostridioides	GCA_032553155.1	TRUE	TRUE	TRUE	Contig
1202	Clostridioides	GCA_901002585.1	TRUE	FALSE	FALSE	Scaffold
1203	Clostridioides	GCA_003326935.1	TRUE	FALSE	TRUE	Scaffold
1204	Clostridioides	GCA_900689855.1	TRUE	FALSE	FALSE	Scaffold
1205	Clostridioides	GCA_901004515.1	TRUE	FALSE	FALSE	Scaffold
1206	Clostridioides	GCA_017310825.1	TRUE	FALSE	FALSE	Contig
1207	Clostridioides	GCA_036698515.1	TRUE	FALSE	FALSE	Contig
1208	Clostridioides	GCA_000003215.1	TRUE	FALSE	FALSE	Chromosome
1209	Clostridioides	GCA_030252005.1	TRUE	FALSE	FALSE	Contig
1210	Clostridioides	GCA_028597495.1	TRUE	FALSE	FALSE	Contig
1211	Clostridioides	GCA_024260345.1	TRUE	FALSE	FALSE	Contig
1212	Clostridioides	GCA_004317545.1	TRUE	FALSE	TRUE	Scaffold
1213	Clostridioides	GCA_025534035.1	TRUE	FALSE	FALSE	Scaffold
1214	Clostridioides	GCA_033239845.1	TRUE	FALSE	FALSE	Contig
1215	Clostridioides	GCA_900095965.1	TRUE	FALSE	FALSE	Scaffold
1216	Clostridioides	GCA_900166045.1	TRUE	FALSE	TRUE	Scaffold
1217	Clostridioides	GCA_001972195.1	TRUE	FALSE	FALSE	Contig
1218	Clostridioides	GCA_021284485.1	TRUE	FALSE	FALSE	Contig
1219	Clostridioides	GCA_043107465.1	TRUE	FALSE	FALSE	Contig
1220	Clostridioides	GCA_038756485.1	TRUE	FALSE	FALSE	Scaffold
1221	Clostridioides	GCA_900164075.1	TRUE	FALSE	FALSE	Scaffold
1222	Clostridioides	GCA_900166265.1	TRUE	FALSE	FALSE	Scaffold
1223	Clostridioides	GCA_030250955.1	TRUE	FALSE	TRUE	Contig
1224	Clostridioides	GCA_018598945.1	TRUE	FALSE	TRUE	Contig
1225	Clostridioides	GCA_004318025.1	TRUE	FALSE	FALSE	Scaffold
1226	Clostridioides	GCA_033840635.1	TRUE	FALSE	FALSE	Contig
1227	Clostridioides	GCA_000154645.1	TRUE	FALSE	TRUE	Chromosome
1228	Clostridioides	GCA_032572515.1	TRUE	FALSE	FALSE	Contig
1229	Clostridioides	GCA_007001055.1	TRUE	FALSE	TRUE	Contig
1230	Clostridioides	GCA_002302985.1	TRUE	FALSE	FALSE	Contig
1231	Clostridioides	GCA_024260185.1	TRUE	FALSE	TRUE	Contig
1232	Clostridioides	GCA_030251345.1	TRUE	FALSE	FALSE	Contig
1233	Clostridioides	GCA_900692125.1	TRUE	FALSE	TRUE	Contig
1234	Clostridioides	GCA_034188075.1	TRUE	FALSE	FALSE	Contig
1235	Clostridioides	GCA_043107025.1	TRUE	FALSE	FALSE	Contig
1236	Clostridioides	GCA_901006135.1	TRUE	FALSE	TRUE	Contig
1237	Clostridioides	GCA_002301245.1	TRUE	FALSE	FALSE	Contig
1238	Clostridioides	GCA_900164615.1	TRUE	FALSE	FALSE	Scaffold
1239	Clostridioides	GCA_020662285.1	TRUE	FALSE	FALSE	Contig
1240	Clostridioides	GCA_004319845.1	TRUE	FALSE	TRUE	Scaffold
1241	Clostridioides	GCA_004684495.1	TRUE	FALSE	FALSE	Contig
1242	Clostridioides	GCA_038752525.1	TRUE	FALSE	FALSE	Contig
1243	Clostridioides	GCA_036442385.1	TRUE	FALSE	FALSE	Contig
1244	Clostridioides	GCA_002302055.1	TRUE	FALSE	FALSE	Contig
1245	Clostridioides	GCA_004315125.1	TRUE	FALSE	TRUE	Scaffold
1246	Clostridioides	GCA_038753775.1	TRUE	FALSE	FALSE	Scaffold
1247	Clostridioides	GCA_007002205.1	TRUE	FALSE	FALSE	Contig
1248	Clostridioides	GCA_024451225.1	TRUE	FALSE	FALSE	Contig
1249	Clostridioides	GCA_003863035.1	TRUE	FALSE	FALSE	Contig
1250	Clostridioides	GCA_028599635.1	TRUE	FALSE	FALSE	Contig
1251	Clostridioides	GCA_024919155.1	TRUE	FALSE	TRUE	Chromosome
1252	Clostridioides	GCA_900690365.1	TRUE	FALSE	FALSE	Scaffold
1253	Clostridioides	GCA_025532795.1	TRUE	FALSE	FALSE	Scaffold
1254	Clostridioides	GCA_038753745.1	TRUE	FALSE	FALSE	Scaffold
1255	Clostridioides	GCA_036698635.1	TRUE	FALSE	FALSE	Contig
1256	Clostridioides	GCA_901005825.1	TRUE	FALSE	FALSE	Scaffold
1257	Clostridioides	GCA_022845595.1	TRUE	FALSE	FALSE	Complete Genome
1258	Clostridioides	GCA_021284025.1	TRUE	FALSE	FALSE	Contig
1259	Clostridioides	GCA_028599895.1	TRUE	FALSE	FALSE	Contig
1260	Clostridioides	GCA_003862665.1	TRUE	FALSE	TRUE	Contig
1261	Clostridioides	GCA_900096185.1	TRUE	FALSE	FALSE	Scaffold
1262	Clostridioides	GCA_900096135.1	TRUE	FALSE	FALSE	Scaffold
1263	Clostridioides	GCA_038755925.1	TRUE	FALSE	TRUE	Scaffold
1264	Clostridioides	GCA_900690495.1	TRUE	FALSE	FALSE	Scaffold
1265	Clostridioides	GCA_900012865.1	TRUE	FALSE	FALSE	Contig
1266	Clostridioides	GCA_039503025.1	TRUE	FALSE	FALSE	Scaffold
1267	Clostridioides	GCA_900164055.1	TRUE	FALSE	TRUE	Scaffold
1268	Clostridioides	GCA_007000385.1	TRUE	FALSE	FALSE	Contig
1269	Clostridioides	GCA_019427545.1	TRUE	FALSE	FALSE	Scaffold
1270	Clostridioides	GCA_017311045.1	TRUE	FALSE	FALSE	Contig
1271	Clostridioides	GCA_028596855.1	TRUE	FALSE	FALSE	Contig
1272	Clostridioides	GCA_900166185.1	TRUE	FALSE	TRUE	Scaffold
1273	Clostridioides	GCA_011881435.1	TRUE	FALSE	FALSE	Contig
1274	Clostridioides	GCA_004318005.1	TRUE	FALSE	FALSE	Scaffold
1275	Clostridioides	GCA_034188665.1	TRUE	FALSE	TRUE	Contig
1276	Clostridioides	GCA_000193655.2	TRUE	FALSE	FALSE	Scaffold
1277	Clostridioides	GCA_900012495.1	TRUE	FALSE	TRUE	Contig
1278	Clostridioides	GCA_025532775.1	TRUE	FALSE	TRUE	Scaffold
1279	Clostridioides	GCA_007114805.1	TRUE	FALSE	FALSE	Scaffold
1280	Clostridioides	GCA_025532815.1	TRUE	FALSE	FALSE	Scaffold
1281	Clostridioides	GCA_004316445.1	TRUE	FALSE	FALSE	Scaffold
1282	Clostridioides	GCA_028596535.1	TRUE	FALSE	FALSE	Contig
1283	Clostridioides	GCA_900165545.1	TRUE	FALSE	FALSE	Scaffold
1284	Clostridioides	GCA_024972275.1	TRUE	FALSE	FALSE	Complete Genome
1285	Clostridioides	GCA_900164275.1	TRUE	FALSE	TRUE	Scaffold
1286	Clostridioides	GCA_002302245.1	TRUE	FALSE	TRUE	Contig
1287	Clostridioides	GCA_900446965.1	TRUE	FALSE	TRUE	Contig
1288	Clostridioides	GCA_003625435.1	TRUE	FALSE	FALSE	Contig
1289	Clostridioides	GCA_000210455.1	TRUE	FALSE	TRUE	Complete Genome
1290	Clostridioides	GCA_006379335.1	TRUE	FALSE	FALSE	Contig
1291	Clostridioides	GCA_025533905.1	TRUE	FALSE	FALSE	Scaffold
1292	Clostridioides	GCA_002812605.1	TRUE	FALSE	FALSE	Complete Genome
1293	Clostridioides	GCA_901005855.1	TRUE	FALSE	TRUE	Contig
1294	Clostridioides	GCA_900243185.1	TRUE	FALSE	FALSE	Scaffold
1295	Clostridioides	GCA_001972005.1	TRUE	FALSE	FALSE	Contig
1296	Clostridioides	GCA_900009735.1	TRUE	FALSE	TRUE	Contig
1297	Clostridioides	GCA_037915725.1	TRUE	FALSE	FALSE	Complete Genome
1298	Clostridioides	GCA_032483355.1	TRUE	FALSE	FALSE	Contig
1299	Clostridioides	GCA_900696735.1	TRUE	FALSE	FALSE	Contig
1300	Clostridioides	GCA_034188445.1	TRUE	FALSE	TRUE	Contig
1301	Clostridioides	GCA_028597075.1	TRUE	FALSE	FALSE	Contig
1302	Clostridioides	GCA_036698365.1	TRUE	FALSE	FALSE	Contig
1303	Clostridioides	GCA_025533935.1	TRUE	FALSE	FALSE	Scaffold
1304	Clostridioides	GCA_043107105.1	TRUE	FALSE	FALSE	Contig
1305	Clostridioides	GCA_034188185.1	TRUE	FALSE	FALSE	Contig
1306	Clostridioides	GCA_902806665.1	TRUE	FALSE	FALSE	Contig
1307	Clostridioides	GCA_900243225.1	TRUE	FALSE	FALSE	Scaffold
1308	Clostridioides	GCA_025533695.1	TRUE	FALSE	FALSE	Scaffold
1309	Clostridioides	GCA_022970195.1	TRUE	FALSE	FALSE	Contig
1310	Clostridioides	GCA_034317985.1	TRUE	FALSE	TRUE	Scaffold
1311	Clostridioides	GCA_000473605.2	TRUE	FALSE	FALSE	Contig
1312	Clostridioides	GCA_021283625.1	TRUE	FALSE	FALSE	Contig
1313	Clostridioides	GCA_034274435.1	TRUE	FALSE	FALSE	Complete Genome
1314	Clostridioides	GCA_002301695.1	TRUE	FALSE	FALSE	Contig
1315	Clostridioides	GCA_030252045.1	TRUE	FALSE	FALSE	Contig
1316	Clostridioides	GCA_901002095.1	TRUE	FALSE	FALSE	Contig
1317	Clostridioides	GCA_901006255.1	TRUE	FALSE	FALSE	Contig
1318	Clostridioides	GCA_004313865.1	TRUE	FALSE	FALSE	Scaffold
1319	Clostridioides	GCA_900165855.1	TRUE	FALSE	FALSE	Scaffold
1320	Clostridioides	GCA_006408335.1	TRUE	FALSE	TRUE	Contig
1321	Clostridioides	GCA_015352125.1	TRUE	FALSE	TRUE	Scaffold
1322	Clostridioides	GCA_900692275.1	TRUE	FALSE	FALSE	Contig
1323	Clostridioides	GCA_004314105.1	TRUE	FALSE	FALSE	Scaffold
1324	Clostridioides	GCA_900243265.1	TRUE	FALSE	FALSE	Scaffold
1325	Clostridioides	GCA_025533815.1	TRUE	FALSE	FALSE	Scaffold
1326	Clostridioides	GCA_007114195.1	TRUE	FALSE	FALSE	Scaffold
1327	Clostridioides	GCA_900164585.1	TRUE	FALSE	FALSE	Scaffold
1328	Clostridioides	GCA_000530475.1	TRUE	FALSE	TRUE	Scaffold
1329	Clostridioides	GCA_026337705.1	TRUE	FALSE	TRUE	Contig
1330	Clostridioides	GCA_900006345.1	TRUE	FALSE	FALSE	Scaffold
1331	Clostridioides	GCA_901006015.1	TRUE	FALSE	FALSE	Contig
1332	Clostridioides	GCA_025758165.1	TRUE	FALSE	TRUE	Complete Genome
1333	Clostridioides	GCA_019426965.1	TRUE	FALSE	FALSE	Scaffold
1334	Clostridioides	GCA_025533075.1	TRUE	FALSE	FALSE	Scaffold
1335	Clostridioides	GCA_012956705.1	TRUE	FALSE	FALSE	Contig
1336	Clostridioides	GCA_901004495.1	TRUE	FALSE	FALSE	Contig
1337	Clostridioides	GCA_015352395.1	TRUE	FALSE	TRUE	Scaffold
1338	Clostridioides	GCA_002303005.1	TRUE	FALSE	FALSE	Contig
1339	Clostridioides	GCA_021283975.1	TRUE	FALSE	TRUE	Contig
1340	Clostridioides	GCA_004313905.1	TRUE	FALSE	FALSE	Scaffold
1341	Clostridioides	GCA_019426825.1	TRUE	FALSE	TRUE	Scaffold
1342	Clostridioides	GCA_000530915.1	TRUE	FALSE	FALSE	Scaffold
1343	Clostridioides	GCA_000531785.1	TRUE	FALSE	FALSE	Scaffold
1344	Clostridioides	GCA_000210435.1	TRUE	FALSE	FALSE	Complete Genome
1345	Clostridioides	GCA_901002575.1	TRUE	FALSE	TRUE	Scaffold
1346	Clostridioides	GCA_034317945.1	TRUE	FALSE	FALSE	Scaffold
1347	Clostridioides	GCA_900692305.1	TRUE	FALSE	FALSE	Scaffold
1348	Clostridioides	GCA_021284375.1	TRUE	FALSE	FALSE	Contig
1349	Clostridioides	GCA_017888085.1	TRUE	FALSE	FALSE	Contig
1350	Clostridioides	GCA_032505665.1	TRUE	FALSE	FALSE	Contig
1351	Clostridioides	GCA_018264045.1	TRUE	FALSE	FALSE	Contig
1352	Clostridioides	GCA_000027105.1	TRUE	FALSE	FALSE	Chromosome
1353	Clostridioides	GCA_025532975.1	TRUE	FALSE	TRUE	Contig
1354	Clostridioides	GCA_900685255.1	TRUE	FALSE	TRUE	Scaffold
1355	Clostridioides	GCA_007001975.1	TRUE	FALSE	FALSE	Contig
1356	Clostridioides	GCA_900011815.1	TRUE	FALSE	TRUE	Contig
1357	Clostridioides	GCA_046958715.1	TRUE	FALSE	TRUE	Scaffold
1358	Clostridioides	GCA_001192735.1	TRUE	FALSE	FALSE	Contig
1359	Clostridioides	GCA_036688975.1	TRUE	FALSE	FALSE	Contig
1360	Clostridioides	GCA_004314245.1	TRUE	FALSE	FALSE	Scaffold
1361	Clostridioides	GCA_000449985.2	TRUE	FALSE	TRUE	Contig
1362	Clostridioides	GCA_002812625.1	TRUE	FALSE	FALSE	Complete Genome
1363	Clostridioides	GCA_000449945.2	TRUE	FALSE	FALSE	Contig
1364	Clostridioides	GCA_019427415.1	TRUE	FALSE	FALSE	Scaffold
1365	Clostridioides	GCA_900014415.1	TRUE	FALSE	FALSE	Contig
1366	Clostridioides	GCA_004316585.1	TRUE	FALSE	FALSE	Scaffold
1367	Clostridioides	GCA_900095955.1	TRUE	FALSE	TRUE	Scaffold
1368	Clostridioides	GCA_034187795.1	TRUE	FALSE	FALSE	Contig
1369	Clostridioides	GCA_037941545.1	TRUE	FALSE	FALSE	Complete Genome
1370	Clostridioides	GCA_034318105.1	TRUE	FALSE	FALSE	Scaffold
1371	Clostridioides	GCA_900096305.1	TRUE	FALSE	FALSE	Scaffold
1372	Clostridioides	GCA_900165035.1	TRUE	FALSE	FALSE	Scaffold
1373	Clostridioides	GCA_001896475.1	TRUE	FALSE	TRUE	Contig
1374	Clostridioides	GCA_004318345.1	TRUE	FALSE	FALSE	Scaffold
1375	Clostridioides	GCA_004318565.1	TRUE	FALSE	FALSE	Scaffold
1376	Clostridioides	GCA_025533625.1	TRUE	FALSE	TRUE	Scaffold
1377	Clostridioides	GCA_900166145.1	TRUE	FALSE	TRUE	Scaffold
1378	Clostridioides	GCA_004319165.1	TRUE	FALSE	TRUE	Scaffold
1379	Clostridioides	GCA_007114655.1	TRUE	TRUE	TRUE	Scaffold
1380	Clostridioides	GCA_028599805.1	TRUE	FALSE	FALSE	Contig
1381	Clostridioides	GCA_007114705.1	TRUE	FALSE	FALSE	Scaffold
1382	Clostridioides	GCA_024262405.1	TRUE	FALSE	FALSE	Contig
1383	Clostridioides	GCA_900013705.1	TRUE	FALSE	TRUE	Contig
1384	Clostridioides	GCA_000451105.2	TRUE	FALSE	FALSE	Contig
1385	Clostridioides	GCA_000473705.2	TRUE	FALSE	TRUE	Contig
1386	Clostridioides	GCA_002301845.1	TRUE	FALSE	FALSE	Contig
1387	Clostridioides	GCA_001050575.1	TRUE	FALSE	FALSE	Scaffold
1388	Clostridioides	GCA_007001555.1	TRUE	FALSE	FALSE	Contig
1389	Clostridioides	GCA_004318905.1	TRUE	FALSE	FALSE	Contig
1390	Clostridioides	GCA_043846145.1	TRUE	FALSE	TRUE	Scaffold
1391	Clostridioides	GCA_028597475.1	TRUE	FALSE	FALSE	Contig
1392	Clostridioides	GCA_037915445.1	TRUE	FALSE	FALSE	Complete Genome
1393	Clostridioides	GCA_003327065.1	TRUE	FALSE	FALSE	Scaffold
1394	Clostridioides	GCA_000235905.1	TRUE	TRUE	TRUE	Scaffold
1395	Clostridioides	GCA_018885085.1	TRUE	FALSE	TRUE	Complete Genome
1396	Clostridioides	GCA_019427785.1	TRUE	FALSE	FALSE	Scaffold
1397	Clostridioides	GCA_000530295.1	TRUE	FALSE	FALSE	Scaffold
1398	Clostridioides	GCA_024972115.1	TRUE	FALSE	TRUE	Complete Genome
1399	Clostridioides	GCA_036442355.1	TRUE	FALSE	FALSE	Contig
1400	Clostridioides	GCA_034318115.1	TRUE	FALSE	FALSE	Scaffold
1401	Clostridioides	GCA_028596335.1	TRUE	FALSE	FALSE	Contig
1402	Clostridioides	GCA_901005815.1	TRUE	FALSE	FALSE	Scaffold
1403	Clostridioides	GCA_003327015.1	TRUE	FALSE	FALSE	Scaffold
1404	Clostridioides	GCA_037917495.1	TRUE	FALSE	FALSE	Complete Genome
1405	Clostridioides	GCA_041223085.1	TRUE	FALSE	TRUE	Scaffold
1406	Clostridioides	GCA_900096225.1	TRUE	FALSE	FALSE	Scaffold
1407	Clostridioides	GCA_002300915.1	TRUE	FALSE	FALSE	Contig
1408	Clostridioides	GCA_002300995.1	TRUE	FALSE	FALSE	Contig
1409	Clostridioides	GCA_049532765.1	TRUE	TRUE	TRUE	Complete Genome
1410	Clostridioides	GCA_032512745.1	TRUE	FALSE	FALSE	Contig
1411	Clostridioides	GCA_002304265.1	TRUE	FALSE	FALSE	Contig
1412	Clostridioides	GCA_002302085.1	TRUE	FALSE	FALSE	Contig
1413	Clostridioides	GCA_041537165.1	TRUE	FALSE	FALSE	Contig
1414	Clostridioides	GCA_032104885.1	TRUE	FALSE	FALSE	Scaffold
1415	Clostridioides	GCA_901006435.1	TRUE	FALSE	FALSE	Contig
1416	Clostridioides	GCA_032482775.1	TRUE	FALSE	TRUE	Contig
1417	Clostridioides	GCA_025533175.1	TRUE	FALSE	FALSE	Scaffold
1418	Clostridioides	GCA_033840625.1	TRUE	FALSE	FALSE	Contig
1419	Clostridioides	GCA_034318345.1	TRUE	FALSE	FALSE	Scaffold
1420	Clostridioides	GCA_007000395.1	TRUE	FALSE	FALSE	Contig
1421	Clostridioides	GCA_900013855.1	TRUE	FALSE	FALSE	Contig
1422	Clostridioides	GCA_038755155.1	TRUE	FALSE	FALSE	Scaffold
1423	Clostridioides	GCA_004316405.1	TRUE	FALSE	TRUE	Scaffold
1424	Clostridioides	GCA_019428005.1	TRUE	FALSE	FALSE	Scaffold
1425	Clostridioides	GCA_900164605.1	TRUE	FALSE	FALSE	Scaffold
1426	Clostridioides	GCA_032547325.1	TRUE	FALSE	FALSE	Contig
1427	Clostridioides	GCA_032476275.1	TRUE	FALSE	FALSE	Contig
1428	Clostridioides	GCA_900165065.1	TRUE	FALSE	FALSE	Scaffold
1429	Clostridioides	GCA_004316505.1	TRUE	FALSE	FALSE	Scaffold
1430	Clostridioides	GCA_025533655.1	TRUE	FALSE	TRUE	Contig
1431	Clostridioides	GCA_015352195.1	TRUE	FALSE	FALSE	Scaffold
1432	Clostridioides	GCA_019427445.1	TRUE	FALSE	FALSE	Scaffold
1433	Clostridioides	GCA_901004655.1	TRUE	FALSE	TRUE	Contig
1434	Clostridioides	GCA_016094075.1	TRUE	FALSE	TRUE	Scaffold
1435	Clostridioides	GCA_036442375.1	TRUE	FALSE	FALSE	Contig
1436	Clostridioides	GCA_020295145.1	TRUE	FALSE	FALSE	Scaffold
1437	Clostridioides	GCA_003597915.1	TRUE	FALSE	FALSE	Chromosome
1438	Clostridioides	GCA_041537445.1	TRUE	FALSE	FALSE	Contig
1439	Clostridioides	GCA_900691915.1	TRUE	FALSE	TRUE	Contig
1440	Clostridioides	GCA_034188255.1	TRUE	FALSE	FALSE	Contig
1441	Clostridioides	GCA_000449785.2	TRUE	FALSE	TRUE	Contig
1442	Clostridioides	GCA_900165355.1	TRUE	FALSE	FALSE	Scaffold
1443	Clostridioides	GCA_004314485.1	TRUE	FALSE	FALSE	Scaffold
1444	Clostridioides	GCA_034188425.1	TRUE	FALSE	FALSE	Contig
1445	Clostridioides	GCA_004684475.1	TRUE	FALSE	FALSE	Contig
1446	Clostridioides	GCA_032557995.1	TRUE	FALSE	FALSE	Scaffold
1447	Clostridioides	GCA_002302975.1	TRUE	FALSE	FALSE	Contig
1448	Clostridioides	GCA_004684585.1	TRUE	FALSE	FALSE	Contig
1449	Clostridioides	GCA_959026065.1	TRUE	FALSE	TRUE	Contig
1450	Clostridioides	GCA_900166415.1	TRUE	FALSE	FALSE	Scaffold
1451	Clostridioides	GCA_028599915.1	TRUE	FALSE	FALSE	Contig
1452	Clostridioides	GCA_014333625.1	TRUE	FALSE	TRUE	Scaffold
1453	Clostridioides	GCA_033240265.1	TRUE	FALSE	FALSE	Contig
1454	Clostridioides	GCA_036698035.1	TRUE	FALSE	TRUE	Contig
1455	Clostridioides	GCA_043845185.1	TRUE	FALSE	FALSE	Scaffold
1456	Clostridioides	GCA_900690385.1	TRUE	FALSE	TRUE	Contig
1457	Clostridioides	GCA_900687715.1	TRUE	FALSE	FALSE	Scaffold
1458	Clostridioides	GCA_042876425.1	TRUE	FALSE	FALSE	Scaffold
1459	Clostridioides	GCA_038754715.1	TRUE	FALSE	FALSE	Scaffold
1460	Clostridioides	GCA_004315425.1	TRUE	FALSE	FALSE	Scaffold
1461	Clostridioides	GCA_022342355.1	TRUE	FALSE	FALSE	Contig
1462	Clostridioides	GCA_900165655.1	TRUE	FALSE	FALSE	Scaffold
1463	Clostridioides	GCA_900688305.1	TRUE	FALSE	FALSE	Contig
1464	Clostridioides	GCA_004316145.1	TRUE	FALSE	FALSE	Scaffold
1465	Clostridioides	GCA_901004965.1	TRUE	FALSE	FALSE	Contig
1466	Clostridioides	GCA_000449925.2	TRUE	FALSE	TRUE	Contig
1467	Clostridioides	GCA_049242515.1	TRUE	FALSE	FALSE	Complete Genome
1468	Clostridioides	GCA_032081225.1	TRUE	FALSE	FALSE	Scaffold
1469	Clostridioides	GCA_900690515.1	TRUE	FALSE	FALSE	Contig
1470	Clostridioides	GCA_024972415.1	TRUE	FALSE	FALSE	Complete Genome
1471	Clostridioides	GCA_015351925.1	TRUE	TRUE	TRUE	Scaffold
1472	Clostridioides	GCA_049704185.1	TRUE	FALSE	FALSE	Scaffold
1473	Clostridioides	GCA_900015675.1	TRUE	FALSE	FALSE	Contig
1474	Clostridioides	GCA_036698025.1	TRUE	FALSE	FALSE	Contig
1475	Clostridioides	GCA_017310685.1	TRUE	FALSE	FALSE	Contig
1476	Clostridioides	GCA_002891625.1	TRUE	FALSE	FALSE	Scaffold
1477	Clostridioides	GCA_900165505.1	TRUE	FALSE	FALSE	Scaffold
1478	Clostridioides	GCA_002302125.1	TRUE	FALSE	FALSE	Contig
1479	Clostridioides	GCA_004315445.1	TRUE	FALSE	FALSE	Scaffold
1480	Clostridioides	GCA_903181475.1	TRUE	FALSE	FALSE	Contig
1481	Clostridioides	GCA_036698735.1	TRUE	FALSE	FALSE	Contig
1482	Clostridioides	GCA_004684565.1	TRUE	TRUE	TRUE	Contig
1483	Clostridioides	GCA_900691505.1	TRUE	FALSE	TRUE	Contig
1484	Clostridioides	GCA_000450445.2	TRUE	FALSE	TRUE	Contig
1485	Clostridioides	GCA_900165275.1	TRUE	FALSE	FALSE	Scaffold
1486	Clostridioides	GCA_032077265.1	TRUE	FALSE	FALSE	Scaffold
1487	Clostridioides	GCA_000450485.2	TRUE	FALSE	TRUE	Contig
1488	Clostridioides	GCA_004319285.1	TRUE	FALSE	FALSE	Scaffold
1489	Clostridioides	GCA_900164915.1	TRUE	FALSE	FALSE	Scaffold
1490	Clostridioides	GCA_000449645.2	TRUE	FALSE	FALSE	Contig
1491	Clostridioides	GCA_041520725.1	TRUE	FALSE	FALSE	Contig
1492	Clostridioides	GCA_007114995.1	TRUE	FALSE	TRUE	Contig
1493	Clostridioides	GCA_030251925.1	TRUE	FALSE	FALSE	Contig
1494	Clostridioides	GCA_049703825.1	TRUE	FALSE	TRUE	Scaffold
1495	Clostridioides	GCA_002954015.1	TRUE	FALSE	TRUE	Chromosome
1496	Clostridioides	GCA_007002365.1	TRUE	FALSE	FALSE	Contig
1497	Clostridioides	GCA_046973485.1	TRUE	FALSE	FALSE	Scaffold
1498	Clostridioides	GCA_001704755.2	TRUE	FALSE	FALSE	Contig
1499	Clostridioides	GCA_019427065.1	TRUE	FALSE	FALSE	Scaffold
1500	Clostridioides	GCA_003862975.1	TRUE	FALSE	FALSE	Contig
1501	Clostridioides	GCA_900691945.1	TRUE	FALSE	FALSE	Contig
1502	Clostridioides	GCA_004314145.1	TRUE	FALSE	FALSE	Scaffold
1503	Clostridioides	GCA_002891495.1	TRUE	FALSE	FALSE	Contig
1504	Clostridioides	GCA_000953275.1	TRUE	FALSE	FALSE	Complete Genome
1505	Clostridioides	GCA_900002465.1	TRUE	FALSE	FALSE	Scaffold
1506	Clostridioides	GCA_000449745.1	TRUE	FALSE	FALSE	Contig
1507	Clostridioides	GCA_047249765.1	TRUE	FALSE	FALSE	Contig
1508	Clostridioides	GCA_000452265.2	TRUE	FALSE	FALSE	Contig
1509	Clostridioides	GCA_016767055.1	TRUE	FALSE	FALSE	Complete Genome
1510	Clostridioides	GCA_000450285.2	TRUE	FALSE	FALSE	Contig
1511	Clostridioides	GCA_024451205.1	TRUE	FALSE	TRUE	Contig
1512	Clostridioides	GCA_002303345.1	TRUE	FALSE	FALSE	Contig
1513	Clostridioides	GCA_012277125.1	TRUE	FALSE	TRUE	Contig
1514	Clostridioides	GCA_019426895.1	TRUE	FALSE	TRUE	Scaffold
1515	Clostridioides	GCA_000449245.2	TRUE	FALSE	FALSE	Contig
1516	Clostridioides	GCA_000450065.2	TRUE	FALSE	FALSE	Contig
1517	Clostridioides	GCA_025532515.1	TRUE	FALSE	TRUE	Scaffold
1518	Clostridioides	GCA_901004665.1	TRUE	FALSE	TRUE	Contig
1519	Clostridioides	GCA_002954305.1	TRUE	FALSE	FALSE	Scaffold
1520	Clostridioides	GCA_900164185.1	TRUE	FALSE	FALSE	Scaffold
1521	Clostridioides	GCA_000450525.2	TRUE	FALSE	FALSE	Contig
1522	Clostridioides	GCA_038756585.1	TRUE	FALSE	FALSE	Contig
1523	Clostridioides	GCA_033840345.1	TRUE	FALSE	FALSE	Contig
1524	Clostridioides	GCA_000452085.2	TRUE	FALSE	FALSE	Contig
1525	Clostridioides	GCA_020658465.1	TRUE	FALSE	FALSE	Contig
1526	Clostridioides	GCA_000451445.2	TRUE	FALSE	FALSE	Contig
1527	Clostridioides	GCA_001757585.1	TRUE	FALSE	FALSE	Contig
1528	Clostridioides	GCA_025135955.1	TRUE	FALSE	FALSE	Complete Genome
1529	Clostridioides	GCA_021283905.1	TRUE	FALSE	FALSE	Contig
1530	Clostridioides	GCA_000530795.1	TRUE	FALSE	TRUE	Scaffold
1531	Clostridioides	GCA_025397745.1	TRUE	FALSE	FALSE	Contig
1532	Clostridioides	GCA_041537845.1	TRUE	FALSE	TRUE	Contig
1533	Clostridioides	GCA_900165935.1	TRUE	FALSE	FALSE	Scaffold
1534	Clostridioides	GCA_900165645.1	TRUE	FALSE	FALSE	Scaffold
1535	Clostridioides	GCA_036442975.1	TRUE	FALSE	FALSE	Contig
1536	Clostridioides	GCA_015351855.2	TRUE	FALSE	FALSE	Contig
1537	Clostridioides	GCA_900096085.1	TRUE	FALSE	FALSE	Scaffold
1538	Clostridioides	GCA_049704075.1	TRUE	FALSE	TRUE	Scaffold
1539	Clostridioides	GCA_038755505.1	TRUE	FALSE	FALSE	Scaffold
1540	Clostridioides	GCA_036698115.1	TRUE	FALSE	FALSE	Contig
1541	Clostridioides	GCA_900167585.1	TRUE	FALSE	FALSE	Scaffold
1542	Clostridioides	GCA_007002705.1	TRUE	FALSE	FALSE	Contig
1543	Clostridioides	GCA_004319025.1	TRUE	FALSE	FALSE	Scaffold
1544	Clostridioides	GCA_021284615.1	TRUE	FALSE	FALSE	Contig
1545	Clostridioides	GCA_012641505.1	TRUE	FALSE	FALSE	Contig
1546	Clostridioides	GCA_018884865.1	TRUE	FALSE	FALSE	Complete Genome
1547	Clostridioides	GCA_039031475.1	TRUE	FALSE	FALSE	Scaffold
1548	Clostridioides	GCA_038752695.1	TRUE	FALSE	FALSE	Scaffold
1549	Clostridioides	GCA_009831175.1	TRUE	FALSE	FALSE	Contig
1550	Clostridioides	GCA_002945755.1	TRUE	FALSE	FALSE	Complete Genome
1551	Clostridioides	GCA_007001655.1	TRUE	TRUE	TRUE	Contig
1552	Clostridioides	GCA_002303605.1	TRUE	FALSE	FALSE	Contig
1553	Clostridioides	GCA_004317585.1	TRUE	FALSE	TRUE	Scaffold
1554	Clostridioides	GCA_900687725.1	TRUE	FALSE	FALSE	Contig
1555	Clostridioides	GCA_004314685.1	TRUE	FALSE	TRUE	Scaffold
1556	Clostridioides	GCA_004314465.1	TRUE	FALSE	FALSE	Scaffold
1557	Clostridioides	GCA_016093675.1	TRUE	TRUE	TRUE	Scaffold
1558	Clostridioides	GCA_900165805.1	TRUE	FALSE	FALSE	Scaffold
1559	Clostridioides	GCA_002302465.1	TRUE	FALSE	TRUE	Contig
1560	Clostridioides	GCA_900691855.1	TRUE	FALSE	FALSE	Contig
1561	Clostridioides	GCA_900686325.1	TRUE	FALSE	FALSE	Scaffold
1562	Clostridioides	GCA_007114825.1	TRUE	FALSE	FALSE	Scaffold
1563	Clostridioides	GCA_900096365.1	TRUE	FALSE	FALSE	Scaffold
1564	Clostridioides	GCA_000450605.2	TRUE	FALSE	TRUE	Contig
1565	Clostridioides	GCA_000009205.2	TRUE	FALSE	FALSE	Complete Genome
1566	Clostridioides	GCA_004317245.1	TRUE	FALSE	FALSE	Scaffold
1567	Clostridioides	GCA_900688195.1	TRUE	FALSE	TRUE	Contig
1568	Clostridioides	GCA_020295205.1	TRUE	FALSE	FALSE	Scaffold
1569	Clostridioides	GCA_044324745.1	TRUE	FALSE	TRUE	Complete Genome
1570	Clostridioides	GCA_036698855.1	TRUE	FALSE	FALSE	Contig
1571	Clostridioides	GCA_900014615.1	TRUE	FALSE	FALSE	Contig
1572	Clostridioides	GCA_028597385.1	TRUE	FALSE	FALSE	Contig
1573	Clostridioides	GCA_000473565.2	TRUE	FALSE	TRUE	Contig
1574	Clostridioides	GCA_022970235.1	TRUE	FALSE	FALSE	Contig
1575	Clostridioides	GCA_000451625.2	TRUE	FALSE	FALSE	Contig
1576	Clostridioides	GCA_002302905.1	TRUE	FALSE	FALSE	Contig
1577	Clostridioides	GCA_004313805.1	TRUE	FALSE	TRUE	Scaffold
1578	Clostridioides	GCA_007001115.1	TRUE	FALSE	TRUE	Contig
1579	Clostridioides	GCA_036698555.1	TRUE	FALSE	FALSE	Contig
1580	Clostridioides	GCA_016094195.1	TRUE	FALSE	FALSE	Scaffold
1581	Clostridioides	GCA_001447175.1	TRUE	FALSE	FALSE	Complete Genome
1582	Clostridioides	GCA_901005985.1	TRUE	FALSE	FALSE	Scaffold
1583	Clostridioides	GCA_049243115.1	TRUE	FALSE	FALSE	Complete Genome
1584	Clostridioides	GCA_020657895.1	TRUE	FALSE	FALSE	Contig
1585	Clostridioides	GCA_008868185.1	TRUE	FALSE	FALSE	Contig
1586	Clostridioides	GCA_004316025.1	TRUE	FALSE	FALSE	Scaffold
1587	Clostridioides	GCA_004314605.1	TRUE	FALSE	FALSE	Scaffold
1588	Clostridioides	GCA_900688775.1	TRUE	FALSE	FALSE	Contig
1589	Clostridioides	GCA_033840685.1	TRUE	FALSE	FALSE	Contig
1590	Clostridioides	GCA_030125525.1	TRUE	FALSE	FALSE	Contig
1591	Clostridioides	GCA_007002165.1	TRUE	FALSE	FALSE	Contig
1592	Clostridioides	GCA_900015935.1	TRUE	FALSE	FALSE	Contig
1593	Clostridioides	GCA_900096155.1	TRUE	FALSE	TRUE	Scaffold
1594	Clostridioides	GCA_901005785.1	TRUE	FALSE	FALSE	Contig
1595	Clostridioides	GCA_028597585.1	TRUE	FALSE	FALSE	Contig
1596	Clostridioides	GCA_004315765.1	TRUE	FALSE	TRUE	Scaffold
1597	Clostridioides	GCA_900685245.1	TRUE	FALSE	FALSE	Scaffold
1598	Clostridioides	GCA_901006405.1	TRUE	FALSE	TRUE	Contig
1599	Clostridioides	GCA_900014855.1	TRUE	FALSE	FALSE	Contig
1600	Clostridioides	GCA_037914985.1	TRUE	FALSE	TRUE	Complete Genome
1601	Clostridioides	GCA_900165525.1	TRUE	FALSE	FALSE	Scaffold
1602	Clostridioides	GCA_032081565.1	TRUE	FALSE	FALSE	Scaffold
1603	Clostridioides	GCA_006380835.1	TRUE	FALSE	FALSE	Contig
1604	Clostridioides	GCA_002073735.2	TRUE	FALSE	FALSE	Complete Genome
1605	Clostridioides	GCA_007114285.1	TRUE	FALSE	FALSE	Contig
1606	Clostridioides	GCA_036698915.1	TRUE	FALSE	FALSE	Contig
1607	Clostridioides	GCA_004318405.1	TRUE	FALSE	FALSE	Scaffold
1608	Clostridioides	GCA_007001435.1	TRUE	FALSE	FALSE	Contig
1609	Clostridioides	GCA_004314025.1	TRUE	FALSE	FALSE	Scaffold
1610	Clostridioides	GCA_018595755.1	TRUE	FALSE	FALSE	Contig
1611	Clostridioides	GCA_038753785.1	TRUE	FALSE	FALSE	Scaffold
1612	Clostridioides	GCA_900096355.1	TRUE	FALSE	FALSE	Scaffold
1613	Clostridioides	GCA_028599675.1	TRUE	FALSE	FALSE	Contig
1614	Clostridioides	GCA_002302285.1	TRUE	FALSE	TRUE	Contig
1615	Clostridioides	GCA_024262205.1	TRUE	FALSE	FALSE	Contig
1616	Clostridioides	GCA_002303465.1	TRUE	FALSE	FALSE	Contig
1617	Clostridioides	GCA_004313885.1	TRUE	FALSE	FALSE	Scaffold
1618	Clostridioides	GCA_015352045.2	TRUE	FALSE	FALSE	Complete Genome
1619	Clostridioides	GCA_007113935.1	TRUE	FALSE	FALSE	Contig
1620	Clostridioides	GCA_049244555.1	TRUE	FALSE	FALSE	Complete Genome
1621	Clostridioides	GCA_002300955.1	TRUE	FALSE	TRUE	Contig
1622	Clostridioides	GCA_900164875.1	TRUE	FALSE	TRUE	Scaffold
1623	Clostridioides	GCA_002303365.1	TRUE	FALSE	FALSE	Contig
1624	Clostridioides	GCA_038752665.1	TRUE	FALSE	FALSE	Scaffold
1625	Clostridioides	GCA_901004545.1	TRUE	FALSE	TRUE	Contig
1626	Clostridioides	GCA_900744565.1	TRUE	FALSE	FALSE	Contig
1627	Clostridioides	GCA_036441865.1	TRUE	FALSE	FALSE	Contig
1628	Clostridioides	GCA_003862865.1	TRUE	FALSE	FALSE	Contig
1629	Clostridioides	GCA_016766975.1	TRUE	FALSE	FALSE	Complete Genome
1630	Clostridioides	GCA_032569055.1	TRUE	FALSE	FALSE	Contig
1631	Clostridioides	GCA_007114095.1	TRUE	FALSE	FALSE	Scaffold
1632	Clostridioides	GCA_004316365.1	TRUE	FALSE	FALSE	Scaffold
1633	Clostridioides	GCA_020662275.1	TRUE	FALSE	TRUE	Contig
1634	Clostridioides	GCA_900166405.1	TRUE	FALSE	FALSE	Scaffold
1635	Clostridioides	GCA_900692205.1	TRUE	FALSE	TRUE	Contig
1636	Clostridioides	GCA_036442115.1	TRUE	FALSE	TRUE	Contig
1637	Clostridioides	GCA_015351965.2	TRUE	FALSE	TRUE	Complete Genome
1638	Clostridioides	GCA_030251525.1	TRUE	FALSE	TRUE	Contig
1639	Clostridioides	GCA_007000635.1	TRUE	FALSE	FALSE	Contig
1640	Clostridioides	GCA_004314565.1	TRUE	FALSE	FALSE	Scaffold
1641	Clostridioides	GCA_901006335.1	TRUE	FALSE	FALSE	Contig
1642	Clostridioides	GCA_004315005.1	TRUE	FALSE	FALSE	Scaffold
1643	Clostridioides	GCA_033841315.1	TRUE	FALSE	TRUE	Contig
1644	Clostridioides	GCA_028599645.1	TRUE	FALSE	TRUE	Contig
1645	Clostridioides	GCA_030251055.1	TRUE	FALSE	FALSE	Contig
1646	Clostridioides	GCA_042449905.1	TRUE	FALSE	FALSE	Complete Genome
1647	Clostridioides	GCA_900014225.1	TRUE	FALSE	FALSE	Contig
1648	Clostridioides	GCA_004318885.1	TRUE	FALSE	FALSE	Scaffold
1649	Clostridioides	GCA_000452125.2	TRUE	FALSE	TRUE	Contig
1650	Clostridioides	GCA_000449385.2	TRUE	FALSE	TRUE	Contig
1651	Clostridioides	GCA_024262305.1	TRUE	FALSE	FALSE	Contig
1652	Clostridioides	GCA_000452145.1	TRUE	FALSE	FALSE	Contig
1653	Clostridioides	GCA_003862705.1	TRUE	FALSE	FALSE	Contig
1654	Clostridioides	GCA_016093595.1	TRUE	FALSE	TRUE	Scaffold
1655	Clostridioides	GCA_036698645.1	TRUE	FALSE	FALSE	Contig
1656	Clostridioides	GCA_038754955.1	TRUE	FALSE	FALSE	Contig
1657	Clostridioides	GCA_901005935.1	TRUE	FALSE	TRUE	Scaffold
1658	Clostridioides	GCA_030251885.1	TRUE	FALSE	FALSE	Contig
1659	Clostridioides	GCA_901005865.1	TRUE	FALSE	FALSE	Contig
1660	Clostridioides	GCA_032487335.1	TRUE	FALSE	FALSE	Contig
1661	Clostridioides	GCA_025533415.1	TRUE	FALSE	FALSE	Scaffold
1662	Clostridioides	GCA_019427005.1	TRUE	FALSE	FALSE	Scaffold
1663	Clostridioides	GCA_900166485.1	TRUE	FALSE	FALSE	Scaffold
1664	Clostridioides	GCA_015351775.1	TRUE	FALSE	TRUE	Scaffold
1665	Clostridioides	GCA_012029835.1	TRUE	FALSE	TRUE	Contig
1666	Clostridioides	GCA_900688975.1	TRUE	FALSE	FALSE	Contig
1667	Clostridioides	GCA_002082945.2	TRUE	FALSE	FALSE	Contig
1668	Clostridioides	GCA_037941895.1	TRUE	FALSE	TRUE	Complete Genome
1669	Clostridioides	GCA_019427325.1	TRUE	FALSE	FALSE	Scaffold
1670	Clostridioides	GCA_002300925.1	TRUE	FALSE	TRUE	Contig
1671	Clostridioides	GCA_003313545.1	TRUE	FALSE	FALSE	Complete Genome
1672	Clostridioides	GCA_041079545.1	TRUE	FALSE	FALSE	Contig
1673	Clostridioides	GCA_007000945.1	TRUE	FALSE	TRUE	Contig
1674	Clostridioides	GCA_028597295.1	TRUE	FALSE	FALSE	Contig
1675	Clostridioides	GCA_007114985.1	TRUE	FALSE	FALSE	Scaffold
1676	Clostridioides	GCA_900243255.1	TRUE	FALSE	FALSE	Scaffold
1677	Clostridioides	GCA_900690175.1	TRUE	FALSE	FALSE	Contig
1678	Clostridioides	GCA_900166355.1	TRUE	FALSE	FALSE	Scaffold
1679	Clostridioides	GCA_030250765.1	TRUE	FALSE	FALSE	Contig
1680	Clostridioides	GCA_025532995.1	TRUE	FALSE	FALSE	Scaffold
1681	Clostridioides	GCA_003932675.1	TRUE	FALSE	FALSE	Contig
1682	Clostridioides	GCA_036017135.1	TRUE	FALSE	FALSE	Contig
1683	Clostridioides	GCA_900166385.1	TRUE	FALSE	FALSE	Scaffold
1684	Clostridioides	GCA_901004935.1	TRUE	FALSE	TRUE	Scaffold
1685	Clostridioides	GCA_004315725.1	TRUE	FALSE	FALSE	Scaffold
1686	Clostridioides	GCA_036442515.1	TRUE	FALSE	FALSE	Contig
1687	Clostridioides	GCA_032558615.1	TRUE	FALSE	TRUE	Contig
1688	Clostridioides	GCA_049704655.1	TRUE	FALSE	FALSE	Scaffold
1689	Clostridioides	GCA_004315745.1	TRUE	FALSE	TRUE	Scaffold
1690	Clostridioides	GCA_004314985.1	TRUE	FALSE	FALSE	Scaffold
1691	Clostridioides	GCA_004317145.1	TRUE	FALSE	FALSE	Scaffold
1692	Clostridioides	GCA_000450685.2	TRUE	FALSE	FALSE	Contig
1693	Clostridioides	GCA_036698075.1	TRUE	FALSE	FALSE	Contig
1694	Clostridioides	GCA_000452345.2	TRUE	FALSE	FALSE	Contig
1695	Clostridioides	GCA_900687965.1	TRUE	FALSE	FALSE	Contig
1696	Clostridioides	GCA_900692175.1	TRUE	FALSE	FALSE	Scaffold
1697	Clostridioides	GCA_901005975.1	TRUE	FALSE	FALSE	Contig
1698	Clostridioides	GCA_900684045.1	TRUE	FALSE	TRUE	Scaffold
1699	Clostridioides	GCA_000451925.2	TRUE	FALSE	FALSE	Contig
1700	Clostridioides	GCA_025533675.1	TRUE	FALSE	TRUE	Scaffold
1701	Clostridioides	GCA_017592625.2	TRUE	FALSE	FALSE	Complete Genome
1702	Clostridioides	GCA_003862685.1	TRUE	FALSE	FALSE	Contig
1703	Clostridioides	GCA_900165995.1	TRUE	FALSE	FALSE	Scaffold
1704	Clostridioides	GCA_004316665.1	TRUE	FALSE	TRUE	Scaffold
1705	Clostridioides	GCA_900690065.1	TRUE	FALSE	FALSE	Contig
1706	Clostridioides	GCA_041537425.1	TRUE	FALSE	FALSE	Contig
1707	Clostridioides	GCA_900002545.1	TRUE	FALSE	FALSE	Scaffold
1708	Clostridioides	GCA_900687785.1	TRUE	FALSE	FALSE	Contig
1709	Clostridioides	GCA_038754345.1	TRUE	FALSE	FALSE	Scaffold
1710	Clostridioides	GCA_901004615.1	TRUE	FALSE	FALSE	Contig
1711	Clostridioides	GCA_003313585.1	TRUE	FALSE	FALSE	Complete Genome
1712	Clostridioides	GCA_002301255.1	TRUE	FALSE	FALSE	Contig
1713	Clostridioides	GCA_019427905.1	TRUE	FALSE	FALSE	Scaffold
1714	Clostridioides	GCA_048684835.1	TRUE	FALSE	FALSE	Complete Genome
1715	Clostridioides	GCA_002940905.1	TRUE	FALSE	FALSE	Contig
1716	Clostridioides	GCA_004313785.1	TRUE	FALSE	FALSE	Scaffold
1717	Clostridioides	GCA_020658055.1	TRUE	FALSE	TRUE	Contig
1718	Clostridioides	GCA_004315905.1	TRUE	FALSE	TRUE	Scaffold
1719	Clostridioides	GCA_021283885.1	TRUE	TRUE	TRUE	Contig
1720	Clostridioides	GCA_004317905.1	TRUE	FALSE	FALSE	Scaffold
1721	Clostridioides	GCA_900014295.1	TRUE	FALSE	TRUE	Contig
1722	Clostridioides	GCA_003327305.1	TRUE	FALSE	FALSE	Contig
1723	Clostridioides	GCA_036443155.1	TRUE	FALSE	TRUE	Contig
1724	Clostridioides	GCA_900012255.1	TRUE	FALSE	FALSE	Contig
1725	Clostridioides	GCA_025533235.1	TRUE	FALSE	FALSE	Scaffold
1726	Clostridioides	GCA_034188685.1	TRUE	FALSE	FALSE	Contig
1727	Clostridioides	GCA_017310705.1	TRUE	FALSE	TRUE	Contig
1728	Clostridioides	GCA_025533325.1	TRUE	FALSE	FALSE	Contig
1729	Clostridioides	GCA_900096455.1	TRUE	TRUE	TRUE	Scaffold
1730	Clostridioides	GCA_002940825.1	TRUE	FALSE	TRUE	Contig
1731	Clostridioides	GCA_024259985.1	TRUE	FALSE	FALSE	Contig
1732	Clostridioides	GCA_004317625.1	TRUE	TRUE	TRUE	Scaffold
1733	Clostridioides	GCA_017310865.1	TRUE	FALSE	TRUE	Contig
1734	Clostridioides	GCA_901004725.1	TRUE	FALSE	TRUE	Contig
1735	Clostridioides	GCA_034273595.1	TRUE	FALSE	TRUE	Complete Genome
1736	Clostridioides	GCA_004316065.1	TRUE	FALSE	FALSE	Scaffold
1737	Clostridioides	GCA_900164015.1	TRUE	FALSE	FALSE	Scaffold
1738	Clostridioides	GCA_009903545.1	TRUE	FALSE	FALSE	Contig
1739	Clostridioides	GCA_011882295.1	TRUE	FALSE	FALSE	Contig
1740	Clostridioides	GCA_036698015.1	TRUE	FALSE	FALSE	Contig
1741	Clostridioides	GCA_025532375.1	TRUE	FALSE	FALSE	Contig
1742	Clostridioides	GCA_901006075.1	TRUE	FALSE	TRUE	Contig
1743	Clostridioides	GCA_003327165.1	TRUE	FALSE	FALSE	Scaffold
1744	Clostridioides	GCA_001972135.1	TRUE	FALSE	FALSE	Contig
1745	Clostridioides	GCA_004314425.1	TRUE	FALSE	FALSE	Scaffold
1746	Clostridioides	GCA_901006155.1	TRUE	FALSE	FALSE	Scaffold
1747	Clostridioides	GCA_000450205.2	TRUE	FALSE	FALSE	Contig
1748	Clostridioides	GCA_038754445.1	TRUE	FALSE	TRUE	Scaffold
1749	Clostridioides	GCA_032081685.1	TRUE	FALSE	FALSE	Scaffold
1750	Clostridioides	GCA_900243345.1	TRUE	FALSE	FALSE	Scaffold
1751	Clostridioides	GCA_000451505.2	TRUE	FALSE	FALSE	Contig
1752	Clostridioides	GCA_900689705.1	TRUE	FALSE	TRUE	Contig
1753	Clostridioides	GCA_020295265.1	TRUE	FALSE	FALSE	Scaffold
1754	Clostridioides	GCA_021284165.1	TRUE	FALSE	FALSE	Contig
1755	Clostridioides	GCA_003326945.1	TRUE	FALSE	TRUE	Scaffold
1756	Clostridioides	GCA_007114155.1	TRUE	FALSE	TRUE	Scaffold
1757	Clostridioides	GCA_007114815.1	TRUE	FALSE	FALSE	Scaffold
1758	Clostridioides	GCA_900687915.1	TRUE	FALSE	FALSE	Scaffold
1759	Clostridioides	GCA_025532665.1	TRUE	FALSE	FALSE	Contig
1760	Clostridioides	GCA_030251785.1	TRUE	FALSE	FALSE	Contig
1761	Clostridioides	GCA_038755305.1	TRUE	FALSE	TRUE	Scaffold
1762	Clostridioides	GCA_004317345.1	TRUE	FALSE	FALSE	Scaffold
1763	Clostridioides	GCA_000586575.1	TRUE	FALSE	FALSE	Contig
1764	Clostridioides	GCA_034318085.1	TRUE	FALSE	FALSE	Scaffold
1765	Clostridioides	GCA_036698795.1	TRUE	FALSE	FALSE	Contig
1766	Clostridioides	GCA_000451165.2	TRUE	FALSE	TRUE	Contig
1767	Clostridioides	GCA_018884885.1	TRUE	FALSE	TRUE	Complete Genome
1768	Clostridioides	GCA_037918115.1	TRUE	FALSE	FALSE	Complete Genome
1769	Clostridioides	GCA_037918655.1	TRUE	FALSE	FALSE	Complete Genome
1770	Clostridioides	GCA_004316805.1	TRUE	FALSE	FALSE	Scaffold
1771	Clostridioides	GCA_026337655.1	TRUE	FALSE	FALSE	Contig
1772	Clostridioides	GCA_038755415.1	TRUE	FALSE	FALSE	Scaffold
1773	Clostridioides	GCA_003863275.1	TRUE	FALSE	FALSE	Contig
1774	Clostridioides	GCA_001971905.1	TRUE	FALSE	FALSE	Contig
1775	Clostridioides	GCA_900687475.1	TRUE	FALSE	FALSE	Scaffold
1776	Clostridioides	GCA_003863205.1	TRUE	FALSE	TRUE	Contig
1777	Clostridioides	GCA_016093955.1	TRUE	FALSE	FALSE	Scaffold
1778	Clostridioides	GCA_036698775.1	TRUE	FALSE	FALSE	Contig
1779	Clostridioides	GCA_901006045.1	TRUE	FALSE	FALSE	Contig
1780	Clostridioides	GCA_036442275.1	TRUE	FALSE	TRUE	Contig
1781	Clostridioides	GCA_000448985.2	TRUE	FALSE	TRUE	Contig
1782	Clostridioides	GCA_017310885.1	TRUE	FALSE	FALSE	Contig
1783	Clostridioides	GCA_028597415.1	TRUE	FALSE	FALSE	Contig
1784	Clostridioides	GCA_037919795.1	TRUE	FALSE	TRUE	Complete Genome
1785	Clostridioides	GCA_001704805.2	TRUE	FALSE	TRUE	Contig
1786	Clostridioides	GCA_021284325.1	TRUE	FALSE	TRUE	Contig
1787	Clostridioides	GCA_000449025.2	TRUE	FALSE	TRUE	Contig
1788	Clostridioides	GCA_004314545.1	TRUE	FALSE	TRUE	Scaffold
1789	Clostridioides	GCA_900164135.1	TRUE	FALSE	FALSE	Scaffold
1790	Clostridioides	GCA_007001285.1	TRUE	FALSE	FALSE	Contig
1791	Clostridioides	GCA_018884765.1	TRUE	FALSE	FALSE	Complete Genome
1792	Clostridioides	GCA_036699055.1	TRUE	FALSE	FALSE	Contig
1793	Clostridioides	GCA_028597035.1	TRUE	FALSE	FALSE	Contig
1794	Clostridioides	GCA_901002045.1	TRUE	FALSE	FALSE	Scaffold
1795	Clostridioides	GCA_028597335.1	TRUE	FALSE	TRUE	Contig
1796	Clostridioides	GCA_021283765.1	TRUE	FALSE	FALSE	Contig
1797	Clostridioides	GCA_900014205.1	TRUE	FALSE	FALSE	Contig
1798	Clostridioides	GCA_026337685.1	TRUE	FALSE	FALSE	Contig
1799	Clostridioides	GCA_020295225.1	TRUE	FALSE	FALSE	Scaffold
1800	Clostridioides	GCA_024260385.1	TRUE	FALSE	FALSE	Contig
1801	Clostridioides	GCA_038756505.1	TRUE	FALSE	FALSE	Scaffold
1802	Clostridioides	GCA_004314585.1	TRUE	FALSE	TRUE	Scaffold
1803	Clostridioides	GCA_000450365.2	TRUE	FALSE	FALSE	Contig
1804	Clostridioides	GCA_900011895.1	TRUE	FALSE	FALSE	Contig
1805	Clostridioides	GCA_004314405.1	TRUE	FALSE	FALSE	Scaffold
1806	Clostridioides	GCA_900692015.1	TRUE	FALSE	FALSE	Contig
1807	Clostridioides	GCA_004315205.1	TRUE	FALSE	FALSE	Scaffold
1808	Clostridioides	GCA_011812885.1	TRUE	FALSE	FALSE	Contig
1809	Clostridioides	GCA_900096435.1	TRUE	FALSE	FALSE	Scaffold
1810	Clostridioides	GCA_000452185.2	TRUE	FALSE	TRUE	Contig
1811	Clostridioides	GCA_001971825.1	TRUE	FALSE	FALSE	Contig
1812	Clostridioides	GCA_047551115.1	TRUE	FALSE	TRUE	Complete Genome
1813	Clostridioides	GCA_901004555.1	TRUE	FALSE	TRUE	Contig
1814	Clostridioides	GCA_901002545.1	TRUE	FALSE	FALSE	Scaffold
1815	Clostridioides	GCA_000152665.1	TRUE	FALSE	FALSE	Chromosome
1816	Clostridioides	GCA_025534135.1	TRUE	FALSE	TRUE	Scaffold
1817	Clostridioides	GCA_007001985.1	TRUE	FALSE	FALSE	Contig
1818	Clostridioides	GCA_004315825.1	TRUE	FALSE	FALSE	Scaffold
1819	Clostridioides	GCA_002301975.1	TRUE	FALSE	FALSE	Contig
1820	Clostridioides	GCA_019427505.1	TRUE	FALSE	FALSE	Scaffold
1821	Clostridioides	GCA_900165865.1	TRUE	FALSE	FALSE	Scaffold
1822	Clostridioides	GCA_036689055.1	TRUE	FALSE	FALSE	Contig
1823	Clostridioides	GCA_015238635.1	TRUE	FALSE	FALSE	Complete Genome
1824	Clostridioides	GCA_007114145.1	TRUE	FALSE	FALSE	Contig
1825	Clostridioides	GCA_004317465.1	TRUE	FALSE	FALSE	Contig
1826	Clostridioides	GCA_015352325.3	TRUE	FALSE	FALSE	Scaffold
1827	Clostridioides	GCA_900165205.1	TRUE	FALSE	TRUE	Scaffold
1828	Clostridioides	GCA_003013435.1	TRUE	FALSE	FALSE	Contig
1829	Clostridioides	GCA_004315345.1	TRUE	FALSE	FALSE	Scaffold
1830	Clostridioides	GCA_021283785.1	TRUE	FALSE	FALSE	Contig
1831	Clostridioides	GCA_033240245.1	TRUE	FALSE	FALSE	Contig
1832	Clostridioides	GCA_018884945.1	TRUE	FALSE	FALSE	Complete Genome
1833	Clostridioides	GCA_020657915.1	TRUE	FALSE	FALSE	Contig
1834	Clostridioides	GCA_901002635.1	TRUE	FALSE	FALSE	Scaffold
1835	Clostridioides	GCA_018599325.1	TRUE	FALSE	FALSE	Contig
1836	Clostridioides	GCA_049201125.1	TRUE	FALSE	FALSE	Complete Genome
1837	Clostridioides	GCA_025532455.1	TRUE	FALSE	FALSE	Scaffold
1838	Clostridioides	GCA_001971835.1	TRUE	FALSE	TRUE	Contig
1839	Clostridioides	GCA_901004685.1	TRUE	FALSE	FALSE	Contig
1840	Clostridioides	GCA_016766955.1	TRUE	TRUE	TRUE	Complete Genome
1841	Clostridioides	GCA_003482255.1	TRUE	FALSE	FALSE	Complete Genome
1842	Clostridioides	GCA_039502945.1	TRUE	FALSE	FALSE	Scaffold
1843	Clostridioides	GCA_900165305.1	TRUE	FALSE	FALSE	Scaffold
1844	Clostridioides	GCA_037448875.1	TRUE	FALSE	TRUE	Contig
1845	Clostridioides	GCA_037931105.1	TRUE	FALSE	FALSE	Complete Genome
1846	Clostridioides	GCA_000448785.2	TRUE	FALSE	FALSE	Contig
1847	Clostridioides	GCA_018599285.1	TRUE	FALSE	TRUE	Contig
1848	Clostridioides	GCA_036698445.1	TRUE	FALSE	FALSE	Contig
1849	Clostridioides	GCA_035011885.1	TRUE	FALSE	FALSE	Scaffold
1850	Clostridioides	GCA_016767035.1	TRUE	FALSE	TRUE	Complete Genome
1851	Clostridioides	GCA_007000895.1	TRUE	FALSE	FALSE	Contig
1852	Clostridioides	GCA_021284445.1	TRUE	FALSE	FALSE	Contig
1853	Clostridioides	GCA_900164125.1	TRUE	FALSE	FALSE	Scaffold
1854	Clostridioides	GCA_033840805.1	TRUE	FALSE	FALSE	Contig
1855	Clostridioides	GCA_016094085.1	TRUE	FALSE	FALSE	Scaffold
1856	Clostridioides	GCA_004314825.1	TRUE	FALSE	FALSE	Scaffold
1857	Clostridioides	GCA_036711705.1	TRUE	FALSE	FALSE	Contig
1858	Clostridioides	GCA_043107695.1	TRUE	FALSE	TRUE	Contig
1859	Clostridioides	GCA_032485435.1	TRUE	FALSE	TRUE	Contig
1860	Clostridioides	GCA_038756025.1	TRUE	FALSE	FALSE	Scaffold
1861	Clostridioides	GCA_004317485.1	TRUE	FALSE	FALSE	Scaffold
1862	Clostridioides	GCA_901002015.1	TRUE	FALSE	FALSE	Scaffold
1863	Clostridioides	GCA_900684135.1	TRUE	FALSE	TRUE	Contig
1864	Clostridioides	GCA_025397655.1	TRUE	FALSE	TRUE	Scaffold
1865	Clostridioides	GCA_900166015.1	TRUE	FALSE	FALSE	Scaffold
1866	Clostridioides	GCA_002303575.1	TRUE	FALSE	TRUE	Contig
1867	Clostridioides	GCA_000451665.2	TRUE	FALSE	FALSE	Contig
1868	Clostridioides	GCA_900096015.1	TRUE	FALSE	FALSE	Scaffold
1869	Clostridioides	GCA_028596875.1	TRUE	FALSE	FALSE	Contig
1870	Clostridioides	GCA_015732555.1	TRUE	FALSE	TRUE	Complete Genome
1871	Clostridioides	GCA_021561035.1	TRUE	FALSE	FALSE	Complete Genome
1872	Clostridioides	GCA_037942165.1	TRUE	FALSE	FALSE	Complete Genome
1873	Clostridioides	GCA_016093665.1	TRUE	FALSE	TRUE	Scaffold
1874	Clostridioides	GCA_004318265.1	TRUE	FALSE	FALSE	Scaffold
1875	Clostridioides	GCA_901006445.1	TRUE	FALSE	FALSE	Contig
1876	Clostridioides	GCA_003863265.1	TRUE	FALSE	FALSE	Contig
1877	Clostridioides	GCA_018884625.1	TRUE	FALSE	FALSE	Chromosome
1878	Clostridioides	GCA_900095905.1	TRUE	FALSE	TRUE	Contig
1879	Clostridioides	GCA_033840245.1	TRUE	FALSE	FALSE	Contig
1880	Clostridioides	GCA_900096255.1	TRUE	FALSE	TRUE	Scaffold
1881	Clostridioides	GCA_002302165.1	TRUE	FALSE	FALSE	Contig
1882	Clostridioides	GCA_901004875.1	TRUE	TRUE	TRUE	Scaffold
1883	Clostridioides	GCA_002302885.1	TRUE	FALSE	FALSE	Contig
1884	Clostridioides	GCA_038754425.1	TRUE	FALSE	TRUE	Scaffold
1885	Clostridioides	GCA_901002615.1	TRUE	FALSE	FALSE	Scaffold
1886	Clostridioides	GCA_900165825.1	TRUE	FALSE	TRUE	Scaffold
1887	Clostridioides	GCA_001497755.1	TRUE	FALSE	FALSE	Contig
1888	Clostridioides	GCA_028596615.1	TRUE	FALSE	FALSE	Contig
1889	Clostridioides	GCA_900013335.1	TRUE	FALSE	FALSE	Contig
1890	Clostridioides	GCA_901004795.1	TRUE	FALSE	FALSE	Contig
1891	Clostridioides	GCA_036697815.1	TRUE	FALSE	FALSE	Contig
1892	Clostridioides	GCA_900165405.1	TRUE	FALSE	TRUE	Scaffold
1893	Clostridioides	GCA_004317185.1	TRUE	FALSE	FALSE	Scaffold
1894	Clostridioides	GCA_003324035.1	TRUE	FALSE	TRUE	Scaffold
1895	Clostridioides	GCA_901004475.1	TRUE	FALSE	TRUE	Contig
1896	Clostridioides	GCA_007002385.1	TRUE	FALSE	FALSE	Contig
1897	Clostridioides	GCA_901006425.1	TRUE	FALSE	FALSE	Contig
1898	Clostridioides	GCA_020657755.1	TRUE	FALSE	FALSE	Contig
1899	Clostridioides	GCA_025758225.1	TRUE	FALSE	FALSE	Complete Genome
1900	Clostridioides	GCA_004317605.1	TRUE	FALSE	FALSE	Scaffold
1901	Clostridioides	GCA_038754115.1	TRUE	FALSE	FALSE	Contig
1902	Clostridioides	GCA_900689655.1	TRUE	FALSE	FALSE	Contig
1903	Clostridioides	GCA_007000285.1	TRUE	FALSE	TRUE	Contig
1904	Clostridioides	GCA_011881545.1	TRUE	FALSE	TRUE	Contig
1905	Clostridioides	GCA_032081325.1	TRUE	FALSE	TRUE	Scaffold
1906	Clostridioides	GCA_043107445.1	TRUE	FALSE	FALSE	Contig
1907	Clostridioides	GCA_002303215.1	TRUE	FALSE	FALSE	Contig
1908	Clostridioides	GCA_002302685.1	TRUE	FALSE	FALSE	Contig
1909	Clostridioides	GCA_900165365.1	TRUE	FALSE	TRUE	Scaffold
1910	Clostridioides	GCA_901004945.1	TRUE	FALSE	FALSE	Contig
1911	Clostridioides	GCA_900689835.1	TRUE	FALSE	FALSE	Scaffold
1912	Clostridioides	GCA_004316745.1	TRUE	FALSE	FALSE	Scaffold
1913	Clostridioides	GCA_007001375.1	TRUE	FALSE	TRUE	Contig
1914	Clostridioides	GCA_011881445.1	TRUE	FALSE	FALSE	Contig
1915	Clostridioides	GCA_004318705.1	TRUE	FALSE	TRUE	Scaffold
1916	Clostridioides	GCA_900165665.1	TRUE	FALSE	FALSE	Scaffold
1917	Clostridioides	GCA_032102525.1	TRUE	FALSE	FALSE	Scaffold
1918	Clostridioides	GCA_004314665.1	TRUE	FALSE	TRUE	Scaffold
1919	Clostridioides	GCA_034270385.1	TRUE	FALSE	FALSE	Complete Genome
1920	Clostridioides	GCA_038753195.1	TRUE	FALSE	FALSE	Scaffold
1921	Clostridioides	GCA_020295155.1	TRUE	FALSE	FALSE	Scaffold
1922	Clostridioides	GCA_025758145.1	TRUE	FALSE	FALSE	Complete Genome
1923	Clostridioides	GCA_900165955.1	TRUE	FALSE	FALSE	Scaffold
1924	Clostridioides	GCA_024260205.1	TRUE	FALSE	FALSE	Contig
1925	Clostridioides	GCA_900010935.1	TRUE	FALSE	FALSE	Contig
1926	Clostridioides	GCA_900011725.1	TRUE	FALSE	FALSE	Contig
1927	Clostridioides	GCA_007001855.1	TRUE	FALSE	TRUE	Contig
1928	Clostridioides	GCA_038755725.1	TRUE	FALSE	TRUE	Scaffold
1929	Clostridioides	GCA_900688105.1	TRUE	FALSE	FALSE	Scaffold
1930	Clostridioides	GCA_020658525.1	TRUE	FALSE	FALSE	Contig
1931	Clostridioides	GCA_030251485.1	TRUE	FALSE	FALSE	Contig
1932	Clostridioides	GCA_006381115.1	TRUE	FALSE	FALSE	Contig
1933	Clostridioides	GCA_022970295.1	TRUE	FALSE	FALSE	Contig
1934	Clostridioides	GCA_036688795.1	TRUE	FALSE	FALSE	Contig
1935	Clostridioides	GCA_007001815.1	TRUE	FALSE	FALSE	Contig
1936	Clostridioides	GCA_900687645.1	TRUE	FALSE	FALSE	Contig
1937	Clostridioides	GCA_020341515.1	TRUE	FALSE	TRUE	Chromosome
1938	Clostridioides	GCA_025397725.1	TRUE	FALSE	TRUE	Contig
1939	Clostridioides	GCA_900684005.1	TRUE	FALSE	TRUE	Contig
1940	Clostridioides	GCA_019426805.1	TRUE	FALSE	TRUE	Scaffold
1941	Clostridioides	GCA_036698575.1	TRUE	FALSE	FALSE	Contig
1942	Clostridioides	GCA_900243285.1	TRUE	FALSE	FALSE	Scaffold
1943	Clostridioides	GCA_036698235.1	TRUE	FALSE	FALSE	Contig
1944	Clostridioides	GCA_024262265.1	TRUE	FALSE	FALSE	Contig
1945	Clostridioides	GCA_024260295.1	TRUE	FALSE	TRUE	Contig
1946	Clostridioides	GCA_028597025.1	TRUE	FALSE	FALSE	Contig
1947	Clostridioides	GCA_900166195.1	TRUE	FALSE	TRUE	Scaffold
1948	Clostridioides	GCA_012276965.1	TRUE	FALSE	FALSE	Contig
1949	Clostridioides	GCA_049704345.1	TRUE	FALSE	FALSE	Scaffold
1950	Clostridioides	GCA_017311105.1	TRUE	FALSE	FALSE	Contig
1951	Clostridioides	GCA_021283965.1	TRUE	FALSE	FALSE	Contig
1952	Clostridioides	GCA_032554095.1	TRUE	FALSE	FALSE	Contig
1953	Clostridioides	GCA_036441835.1	TRUE	FALSE	TRUE	Contig
1954	Clostridioides	GCA_017310775.1	TRUE	FALSE	TRUE	Contig
1955	Clostridioides	GCA_007000475.1	TRUE	FALSE	FALSE	Contig
1956	Clostridioides	GCA_033240145.1	TRUE	FALSE	FALSE	Contig
1957	Clostridioides	GCA_900014605.1	TRUE	FALSE	FALSE	Contig
1958	Clostridioides	GCA_900683865.1	TRUE	FALSE	FALSE	Scaffold
1959	Clostridioides	GCA_000450645.2	TRUE	FALSE	FALSE	Contig
1960	Clostridioides	GCA_025532835.1	TRUE	FALSE	FALSE	Scaffold
1961	Clostridioides	GCA_007002235.1	TRUE	FALSE	FALSE	Contig
1962	Clostridioides	GCA_900165595.1	TRUE	FALSE	FALSE	Scaffold
1963	Clostridioides	GCA_036698195.1	TRUE	FALSE	FALSE	Contig
1964	Clostridioides	GCA_001971925.1	TRUE	FALSE	FALSE	Contig
1965	Clostridioides	GCA_032514345.1	TRUE	FALSE	FALSE	Contig
1966	Clostridioides	GCA_004317925.1	TRUE	FALSE	FALSE	Scaffold
1967	Clostridioides	GCA_003327105.1	TRUE	FALSE	FALSE	Scaffold
1968	Clostridioides	GCA_007001715.1	TRUE	FALSE	FALSE	Contig
1969	Clostridioides	GCA_037941305.1	TRUE	FALSE	FALSE	Complete Genome
1970	Clostridioides	GCA_900687655.1	TRUE	FALSE	FALSE	Contig
1971	Clostridioides	GCA_018884925.1	TRUE	FALSE	FALSE	Complete Genome
1972	Clostridioides	GCA_049704615.1	TRUE	FALSE	TRUE	Scaffold
1973	Clostridioides	GCA_900164755.1	TRUE	FALSE	FALSE	Scaffold
1974	Clostridioides	GCA_004318505.1	TRUE	FALSE	FALSE	Scaffold
1975	Clostridioides	GCA_900012765.1	TRUE	FALSE	FALSE	Contig
1976	Clostridioides	GCA_001913915.1	TRUE	FALSE	FALSE	Scaffold
1977	Clostridioides	GCA_900167615.1	TRUE	FALSE	FALSE	Scaffold
1978	Clostridioides	GCA_900005755.1	TRUE	FALSE	FALSE	Scaffold
1979	Clostridioides	GCA_030251085.1	TRUE	FALSE	FALSE	Contig
1980	Clostridioides	GCA_000451805.1	TRUE	FALSE	FALSE	Contig
1981	Clostridioides	GCA_020295185.1	TRUE	FALSE	TRUE	Contig
1982	Clostridioides	GCA_036688995.1	TRUE	FALSE	FALSE	Contig
1983	Clostridioides	GCA_000448825.2	TRUE	FALSE	FALSE	Contig
1984	Clostridioides	GCA_021283845.1	TRUE	FALSE	FALSE	Contig
1985	Clostridioides	GCA_012030445.1	TRUE	FALSE	TRUE	Contig
1986	Clostridioides	GCA_900165075.1	TRUE	FALSE	FALSE	Scaffold
1987	Clostridioides	GCA_036861275.1	TRUE	FALSE	FALSE	Contig
1988	Clostridioides	GCA_900684065.1	TRUE	FALSE	FALSE	Scaffold
1989	Clostridioides	GCA_000450765.2	TRUE	FALSE	TRUE	Contig
1990	Clostridioides	GCA_012029905.1	TRUE	FALSE	TRUE	Contig
1991	Clostridioides	GCA_004314005.1	TRUE	FALSE	TRUE	Scaffold
1992	Clostridioides	GCA_901006235.1	TRUE	FALSE	FALSE	Contig
1993	Clostridioides	GCA_002302755.1	TRUE	FALSE	FALSE	Contig
1994	Clostridioides	GCA_021284495.1	TRUE	FALSE	TRUE	Contig
1995	Clostridioides	GCA_004318185.1	TRUE	FALSE	FALSE	Scaffold
1996	Clostridioides	GCA_901006355.1	TRUE	FALSE	FALSE	Contig
1997	Clostridioides	GCA_003324015.1	TRUE	FALSE	FALSE	Scaffold
1998	Clostridioides	GCA_038752245.1	TRUE	FALSE	TRUE	Contig
[truncated: 1,997 more rows]

## Sheet: SD3
# The M. tuberculosis dataset; GCA_002447075.1 is used as the reference genome for Unikseq and Neptune
	Taxon	GenBank accession	Is target	Is sampled (100 genomes)	Is sampled (1000 genomes)	Assembly level		Unique Taxon	# Genomes
1	Mycobacterium tuberculosis	GCA_002131765.1	TRUE	FALSE	FALSE	Contig		Mycobacterium tuberculosis	7659
2	Mycobacterium tuberculosis	GCA_001395535.1	TRUE	FALSE	FALSE	Scaffold		Mycobacterium avium	316
3	Mycobacterium tuberculosis	GCA_001389875.1	TRUE	FALSE	FALSE	Scaffold		Mycobacterium canetti	38
4	Mycobacterium tuberculosis	GCA_025916905.1	TRUE	FALSE	TRUE	Contig		Mycobacterium colombiense	22
5	Mycobacterium tuberculosis	GCA_001395055.1	TRUE	FALSE	TRUE	Scaffold		Mycobacterium intracellulare	108
6	Mycobacterium tuberculosis	GCA_001853295.1	TRUE	FALSE	FALSE	Contig		Mycobacterium kansasii	41
7	Mycobacterium tuberculosis	GCA_000803885.1	TRUE	FALSE	FALSE	Contig		Mycobacterium marinum	101
8	Mycobacterium tuberculosis	GCA_004105795.1	TRUE	FALSE	FALSE	Contig		Mycobacterium ulcerans	11
9	Mycobacterium tuberculosis	GCA_001395015.1	TRUE	FALSE	FALSE	Scaffold
10	Mycobacterium tuberculosis	GCA_001377195.1	TRUE	FALSE	FALSE	Contig
11	Mycobacterium tuberculosis	GCA_003394645.1	TRUE	FALSE	FALSE	Contig
12	Mycobacterium tuberculosis	GCA_001393095.1	TRUE	FALSE	FALSE	Scaffold
13	Mycobacterium tuberculosis	GCA_003392915.1	TRUE	FALSE	FALSE	Contig
14	Mycobacterium tuberculosis	GCA_001379655.1	TRUE	FALSE	TRUE	Scaffold
15	Mycobacterium tuberculosis	GCA_002128935.1	TRUE	FALSE	FALSE	Contig
16	Mycobacterium tuberculosis	GCA_040062835.1	TRUE	FALSE	FALSE	Contig
17	Mycobacterium tuberculosis	GCA_004106755.1	TRUE	FALSE	FALSE	Scaffold
18	Mycobacterium tuberculosis	GCA_900123165.1	TRUE	FALSE	TRUE	Scaffold
19	Mycobacterium tuberculosis	GCA_000673015.1	TRUE	FALSE	FALSE	Scaffold
20	Mycobacterium tuberculosis	GCA_000667145.1	TRUE	FALSE	FALSE	Scaffold
21	Mycobacterium tuberculosis	GCA_018305045.1	TRUE	FALSE	FALSE	Scaffold
22	Mycobacterium tuberculosis	GCA_004108565.1	TRUE	FALSE	FALSE	Contig
23	Mycobacterium tuberculosis	GCA_001380235.1	TRUE	FALSE	FALSE	Scaffold
24	Mycobacterium tuberculosis	GCA_001208685.1	TRUE	FALSE	FALSE	Scaffold
25	Mycobacterium tuberculosis	GCA_965122365.1	TRUE	FALSE	FALSE	Contig
26	Mycobacterium tuberculosis	GCA_000660905.1	TRUE	FALSE	FALSE	Scaffold
27	Mycobacterium tuberculosis	GCA_001325065.1	TRUE	FALSE	TRUE	Scaffold
28	Mycobacterium tuberculosis	GCA_003398285.1	TRUE	FALSE	FALSE	Scaffold
29	Mycobacterium tuberculosis	GCA_020683605.1	TRUE	FALSE	FALSE	Chromosome
30	Mycobacterium tuberculosis	GCA_001395775.1	TRUE	FALSE	TRUE	Scaffold
31	Mycobacterium tuberculosis	GCA_004113165.1	TRUE	FALSE	FALSE	Contig
32	Mycobacterium tuberculosis	GCA_900123375.1	TRUE	FALSE	FALSE	Scaffold
33	Mycobacterium tuberculosis	GCA_000669775.1	TRUE	FALSE	FALSE	Scaffold
34	Mycobacterium tuberculosis	GCA_000674475.1	TRUE	FALSE	FALSE	Scaffold
35	Mycobacterium tuberculosis	GCA_004111145.1	TRUE	FALSE	FALSE	Scaffold
36	Mycobacterium tuberculosis	GCA_001997745.1	TRUE	FALSE	FALSE	Scaffold
37	Mycobacterium tuberculosis	GCA_000669235.1	TRUE	FALSE	FALSE	Scaffold
38	Mycobacterium tuberculosis	GCA_004107795.1	TRUE	FALSE	FALSE	Contig
39	Mycobacterium tuberculosis	GCA_000650895.1	TRUE	FALSE	FALSE	Scaffold
40	Mycobacterium tuberculosis	GCA_000658335.1	TRUE	FALSE	FALSE	Contig
41	Mycobacterium tuberculosis	GCA_000668615.1	TRUE	FALSE	FALSE	Scaffold
42	Mycobacterium tuberculosis	GCA_001943905.1	TRUE	FALSE	FALSE	Scaffold
43	Mycobacterium tuberculosis	GCA_001323425.1	TRUE	FALSE	FALSE	Scaffold
44	Mycobacterium tuberculosis	GCA_018305025.1	TRUE	FALSE	FALSE	Scaffold
45	Mycobacterium tuberculosis	GCA_001840705.1	TRUE	FALSE	FALSE	Contig
46	Mycobacterium tuberculosis	GCA_030572755.1	TRUE	FALSE	TRUE	Complete Genome
47	Mycobacterium tuberculosis	GCA_000660605.1	TRUE	FALSE	FALSE	Scaffold
48	Mycobacterium tuberculosis	GCA_900121785.1	TRUE	FALSE	FALSE	Scaffold
49	Mycobacterium tuberculosis	GCA_001383975.1	TRUE	FALSE	TRUE	Scaffold
50	Mycobacterium tuberculosis	GCA_001390315.1	TRUE	FALSE	FALSE	Scaffold
51	Mycobacterium tuberculosis	GCA_000676875.1	TRUE	FALSE	FALSE	Scaffold
52	Mycobacterium tuberculosis	GCA_003775685.1	TRUE	FALSE	FALSE	Contig
53	Mycobacterium tuberculosis	GCA_000668135.1	TRUE	FALSE	FALSE	Scaffold
54	Mycobacterium tuberculosis	GCA_001948305.1	TRUE	TRUE	TRUE	Contig
55	Mycobacterium tuberculosis	GCA_002446915.1	TRUE	FALSE	FALSE	Complete Genome
56	Mycobacterium tuberculosis	GCA_000664365.1	TRUE	FALSE	FALSE	Scaffold
57	Mycobacterium tuberculosis	GCA_004110155.1	TRUE	FALSE	FALSE	Contig
58	Mycobacterium tuberculosis	GCA_004108055.1	TRUE	FALSE	FALSE	Contig
59	Mycobacterium tuberculosis	GCA_000669695.1	TRUE	FALSE	TRUE	Scaffold
60	Mycobacterium tuberculosis	GCA_000654475.1	TRUE	FALSE	FALSE	Scaffold
61	Mycobacterium tuberculosis	GCA_001842055.1	TRUE	FALSE	FALSE	Contig
62	Mycobacterium tuberculosis	GCA_029867205.1	TRUE	FALSE	FALSE	Complete Genome
63	Mycobacterium tuberculosis	GCA_001327875.1	TRUE	FALSE	FALSE	Scaffold
64	Mycobacterium tuberculosis	GCA_001375875.1	TRUE	FALSE	FALSE	Scaffold
65	Mycobacterium tuberculosis	GCA_001376215.1	TRUE	FALSE	TRUE	Contig
66	Mycobacterium tuberculosis	GCA_004110565.1	TRUE	FALSE	FALSE	Contig
67	Mycobacterium tuberculosis	GCA_023864715.1	TRUE	FALSE	FALSE	Contig
68	Mycobacterium tuberculosis	GCA_900124575.1	TRUE	FALSE	FALSE	Scaffold
69	Mycobacterium tuberculosis	GCA_000650475.1	TRUE	FALSE	FALSE	Scaffold
70	Mycobacterium tuberculosis	GCA_017814935.1	TRUE	FALSE	FALSE	Contig
71	Mycobacterium tuberculosis	GCA_001396695.1	TRUE	FALSE	FALSE	Scaffold
72	Mycobacterium tuberculosis	GCA_004107515.1	TRUE	FALSE	FALSE	Contig
73	Mycobacterium tuberculosis	GCA_008762275.1	TRUE	FALSE	FALSE	Contig
74	Mycobacterium tuberculosis	GCA_001841895.1	TRUE	FALSE	FALSE	Contig
75	Mycobacterium tuberculosis	GCA_000706185.1	TRUE	FALSE	FALSE	Scaffold
76	Mycobacterium tuberculosis	GCA_900124495.1	TRUE	FALSE	FALSE	Scaffold
77	Mycobacterium tuberculosis	GCA_001380975.1	TRUE	FALSE	TRUE	Scaffold
78	Mycobacterium tuberculosis	GCA_001379035.1	TRUE	FALSE	FALSE	Scaffold
79	Mycobacterium tuberculosis	GCA_001392535.1	TRUE	FALSE	FALSE	Scaffold
80	Mycobacterium tuberculosis	GCA_001847285.1	TRUE	FALSE	TRUE	Contig
81	Mycobacterium tuberculosis	GCA_900121705.1	TRUE	FALSE	FALSE	Scaffold
82	Mycobacterium tuberculosis	GCA_004109255.1	TRUE	FALSE	FALSE	Scaffold
83	Mycobacterium tuberculosis	GCA_047302505.1	TRUE	FALSE	FALSE	Complete Genome
84	Mycobacterium tuberculosis	GCA_004110855.1	TRUE	FALSE	FALSE	Contig
85	Mycobacterium tuberculosis	GCA_900123265.1	TRUE	FALSE	FALSE	Scaffold
86	Mycobacterium tuberculosis	GCA_001850785.1	TRUE	FALSE	FALSE	Contig
87	Mycobacterium tuberculosis	GCA_001943355.1	TRUE	FALSE	FALSE	Contig
88	Mycobacterium tuberculosis	GCA_000655115.1	TRUE	FALSE	FALSE	Scaffold
89	Mycobacterium tuberculosis	GCA_001544855.1	TRUE	FALSE	FALSE	Complete Genome
90	Mycobacterium tuberculosis	GCA_000663385.1	TRUE	FALSE	FALSE	Scaffold
91	Mycobacterium tuberculosis	GCA_002886945.1	TRUE	FALSE	FALSE	Complete Genome
92	Mycobacterium tuberculosis	GCA_003395445.1	TRUE	FALSE	FALSE	Scaffold
93	Mycobacterium tuberculosis	GCA_000705965.1	TRUE	FALSE	FALSE	Scaffold
94	Mycobacterium tuberculosis	GCA_040949205.1	TRUE	FALSE	FALSE	Contig
95	Mycobacterium tuberculosis	GCA_001322965.1	TRUE	FALSE	TRUE	Contig
96	Mycobacterium tuberculosis	GCA_900120545.1	TRUE	FALSE	FALSE	Scaffold
97	Mycobacterium tuberculosis	GCA_003782145.1	TRUE	FALSE	FALSE	Contig
98	Mycobacterium tuberculosis	GCA_000665445.1	TRUE	FALSE	FALSE	Scaffold
99	Mycobacterium tuberculosis	GCA_001843165.1	TRUE	FALSE	FALSE	Contig
100	Mycobacterium tuberculosis	GCA_001848805.1	TRUE	FALSE	FALSE	Contig
101	Mycobacterium tuberculosis	GCA_000672555.1	TRUE	FALSE	FALSE	Scaffold
102	Mycobacterium tuberculosis	GCA_001843745.1	TRUE	FALSE	FALSE	Contig
103	Mycobacterium tuberculosis	GCA_000674175.1	TRUE	FALSE	FALSE	Scaffold
104	Mycobacterium tuberculosis	GCA_001205295.1	TRUE	FALSE	FALSE	Scaffold
105	Mycobacterium tuberculosis	GCA_004108745.1	TRUE	FALSE	FALSE	Contig
106	Mycobacterium tuberculosis	GCA_000650835.1	TRUE	FALSE	FALSE	Scaffold
107	Mycobacterium tuberculosis	GCA_001397835.1	TRUE	FALSE	FALSE	Scaffold
108	Mycobacterium tuberculosis	GCA_003397995.1	TRUE	FALSE	FALSE	Scaffold
109	Mycobacterium tuberculosis	GCA_001376555.1	TRUE	FALSE	FALSE	Scaffold
110	Mycobacterium tuberculosis	GCA_000669155.1	TRUE	FALSE	FALSE	Scaffold
111	Mycobacterium tuberculosis	GCA_001390195.1	TRUE	FALSE	FALSE	Scaffold
112	Mycobacterium tuberculosis	GCA_001846595.1	TRUE	FALSE	FALSE	Contig
113	Mycobacterium tuberculosis	GCA_001946335.1	TRUE	FALSE	FALSE	Contig
114	Mycobacterium tuberculosis	GCA_002129425.1	TRUE	FALSE	FALSE	Contig
115	Mycobacterium tuberculosis	GCA_004112245.1	TRUE	FALSE	FALSE	Scaffold
116	Mycobacterium tuberculosis	GCA_004110985.1	TRUE	FALSE	FALSE	Contig
117	Mycobacterium tuberculosis	GCA_008761735.1	TRUE	FALSE	FALSE	Contig
118	Mycobacterium tuberculosis	GCA_003396155.1	TRUE	FALSE	FALSE	Scaffold
119	Mycobacterium tuberculosis	GCA_001852145.1	TRUE	FALSE	FALSE	Scaffold
120	Mycobacterium tuberculosis	GCA_001102705.1	TRUE	FALSE	FALSE	Scaffold
121	Mycobacterium tuberculosis	GCA_030567835.1	TRUE	FALSE	TRUE	Complete Genome
122	Mycobacterium tuberculosis	GCA_030576055.1	TRUE	FALSE	FALSE	Complete Genome
123	Mycobacterium tuberculosis	GCA_030571475.1	TRUE	FALSE	FALSE	Complete Genome
124	Mycobacterium tuberculosis	GCA_001383075.1	TRUE	FALSE	FALSE	Scaffold
125	Mycobacterium tuberculosis	GCA_001049395.1	TRUE	FALSE	FALSE	Scaffold
126	Mycobacterium tuberculosis	GCA_020536615.1	TRUE	FALSE	FALSE	Contig
127	Mycobacterium tuberculosis	GCA_012029495.1	TRUE	FALSE	FALSE	Contig
128	Mycobacterium tuberculosis	GCA_004112135.1	TRUE	FALSE	FALSE	Contig
129	Mycobacterium tuberculosis	GCA_000679155.1	TRUE	FALSE	FALSE	Scaffold
130	Mycobacterium tuberculosis	GCA_024651665.1	TRUE	FALSE	FALSE	Contig
131	Mycobacterium tuberculosis	GCA_900120825.1	TRUE	FALSE	FALSE	Scaffold
132	Mycobacterium tuberculosis	GCA_001392755.1	TRUE	FALSE	FALSE	Scaffold
133	Mycobacterium tuberculosis	GCA_000661635.1	TRUE	FALSE	FALSE	Scaffold
134	Mycobacterium tuberculosis	GCA_000665585.1	TRUE	FALSE	FALSE	Scaffold
135	Mycobacterium tuberculosis	GCA_046638515.1	TRUE	FALSE	FALSE	Scaffold
136	Mycobacterium tuberculosis	GCA_001841475.1	TRUE	FALSE	FALSE	Contig
137	Mycobacterium tuberculosis	GCA_001385415.1	TRUE	FALSE	FALSE	Scaffold
138	Mycobacterium tuberculosis	GCA_001841945.1	TRUE	FALSE	FALSE	Contig
139	Mycobacterium tuberculosis	GCA_001322885.1	TRUE	FALSE	FALSE	Contig
140	Mycobacterium tuberculosis	GCA_001445075.1	TRUE	FALSE	FALSE	Scaffold
141	Mycobacterium tuberculosis	GCA_001381355.1	TRUE	FALSE	FALSE	Scaffold
142	Mycobacterium tuberculosis	GCA_001388635.1	TRUE	FALSE	FALSE	Scaffold
143	Mycobacterium tuberculosis	GCA_004109605.1	TRUE	FALSE	FALSE	Contig
144	Mycobacterium tuberculosis	GCA_003396785.1	TRUE	FALSE	FALSE	Scaffold
145	Mycobacterium tuberculosis	GCA_001322045.1	TRUE	FALSE	FALSE	Scaffold
146	Mycobacterium tuberculosis	GCA_000445775.1	TRUE	FALSE	FALSE	Chromosome
147	Mycobacterium tuberculosis	GCA_001322865.1	TRUE	FALSE	FALSE	Scaffold
148	Mycobacterium tuberculosis	GCA_040949315.1	TRUE	FALSE	FALSE	Contig
149	Mycobacterium tuberculosis	GCA_000655955.1	TRUE	FALSE	FALSE	Scaffold
150	Mycobacterium tuberculosis	GCA_000661305.1	TRUE	FALSE	FALSE	Scaffold
151	Mycobacterium tuberculosis	GCA_004110305.1	TRUE	FALSE	FALSE	Contig
152	Mycobacterium tuberculosis	GCA_004135525.1	TRUE	FALSE	FALSE	Contig
153	Mycobacterium tuberculosis	GCA_900123585.1	TRUE	FALSE	FALSE	Scaffold
154	Mycobacterium tuberculosis	GCA_031626055.1	TRUE	FALSE	FALSE	Contig
155	Mycobacterium tuberculosis	GCA_001378575.1	TRUE	FALSE	FALSE	Scaffold
156	Mycobacterium tuberculosis	GCA_001097745.1	TRUE	FALSE	FALSE	Scaffold
157	Mycobacterium tuberculosis	GCA_000663585.1	TRUE	FALSE	FALSE	Scaffold
158	Mycobacterium tuberculosis	GCA_000652615.1	TRUE	FALSE	FALSE	Scaffold
159	Mycobacterium tuberculosis	GCA_030573615.1	TRUE	FALSE	FALSE	Complete Genome
160	Mycobacterium tuberculosis	GCA_004107565.1	TRUE	FALSE	TRUE	Contig
161	Mycobacterium tuberculosis	GCA_009825355.1	TRUE	FALSE	TRUE	Contig
162	Mycobacterium tuberculosis	GCA_000676975.1	TRUE	FALSE	FALSE	Scaffold
163	Mycobacterium tuberculosis	GCA_900122705.1	TRUE	FALSE	FALSE	Scaffold
164	Mycobacterium tuberculosis	GCA_000661285.1	TRUE	FALSE	FALSE	Scaffold
165	Mycobacterium tuberculosis	GCA_000669195.1	TRUE	FALSE	FALSE	Scaffold
166	Mycobacterium tuberculosis	GCA_000165695.1	TRUE	FALSE	FALSE	Scaffold
167	Mycobacterium tuberculosis	GCA_001945325.1	TRUE	FALSE	FALSE	Contig
168	Mycobacterium tuberculosis	GCA_001943205.1	TRUE	FALSE	FALSE	Scaffold
169	Mycobacterium tuberculosis	GCA_003392745.1	TRUE	FALSE	FALSE	Contig
170	Mycobacterium tuberculosis	GCA_001843845.1	TRUE	FALSE	FALSE	Contig
171	Mycobacterium tuberculosis	GCA_001326115.1	TRUE	FALSE	FALSE	Scaffold
172	Mycobacterium tuberculosis	GCA_001389235.1	TRUE	FALSE	FALSE	Scaffold
173	Mycobacterium tuberculosis	GCA_040949165.1	TRUE	FALSE	TRUE	Contig
174	Mycobacterium tuberculosis	GCA_001946835.1	TRUE	FALSE	FALSE	Contig
175	Mycobacterium tuberculosis	GCA_000653215.1	TRUE	FALSE	FALSE	Scaffold
176	Mycobacterium tuberculosis	GCA_003395195.1	TRUE	FALSE	FALSE	Contig
177	Mycobacterium tuberculosis	GCA_001849995.1	TRUE	FALSE	FALSE	Contig
178	Mycobacterium tuberculosis	GCA_900120955.1	TRUE	FALSE	FALSE	Scaffold
179	Mycobacterium tuberculosis	GCA_000665145.1	TRUE	FALSE	FALSE	Scaffold
180	Mycobacterium tuberculosis	GCA_018109255.1	TRUE	FALSE	FALSE	Contig
181	Mycobacterium tuberculosis	GCA_000665665.1	TRUE	FALSE	FALSE	Scaffold
182	Mycobacterium tuberculosis	GCA_040063695.1	TRUE	FALSE	FALSE	Contig
183	Mycobacterium tuberculosis	GCA_002131295.1	TRUE	FALSE	FALSE	Contig
184	Mycobacterium tuberculosis	GCA_002130665.1	TRUE	FALSE	FALSE	Contig
185	Mycobacterium tuberculosis	GCA_001200495.1	TRUE	FALSE	FALSE	Scaffold
186	Mycobacterium tuberculosis	GCA_000658115.1	TRUE	FALSE	FALSE	Contig
187	Mycobacterium tuberculosis	GCA_003395265.1	TRUE	FALSE	FALSE	Scaffold
188	Mycobacterium tuberculosis	GCA_003395485.1	TRUE	FALSE	FALSE	Scaffold
189	Mycobacterium tuberculosis	GCA_000177895.2	TRUE	FALSE	FALSE	Scaffold
190	Mycobacterium tuberculosis	GCA_014900455.1	TRUE	FALSE	FALSE	Complete Genome
191	Mycobacterium tuberculosis	GCA_001839725.1	TRUE	FALSE	FALSE	Contig
192	Mycobacterium tuberculosis	GCA_004112145.1	TRUE	FALSE	FALSE	Contig
193	Mycobacterium tuberculosis	GCA_001841905.1	TRUE	FALSE	FALSE	Contig
194	Mycobacterium tuberculosis	GCA_001282535.1	TRUE	FALSE	TRUE	Scaffold
195	Mycobacterium tuberculosis	GCA_001942965.1	TRUE	FALSE	FALSE	Contig
196	Mycobacterium tuberculosis	GCA_001840435.1	TRUE	FALSE	FALSE	Scaffold
197	Mycobacterium tuberculosis	GCA_001386895.1	TRUE	FALSE	FALSE	Scaffold
198	Mycobacterium tuberculosis	GCA_001328315.1	TRUE	FALSE	FALSE	Scaffold
199	Mycobacterium tuberculosis	GCA_001850685.1	TRUE	FALSE	FALSE	Contig
200	Mycobacterium tuberculosis	GCA_000677715.1	TRUE	FALSE	FALSE	Scaffold
201	Mycobacterium tuberculosis	GCA_001842895.1	TRUE	FALSE	TRUE	Contig
202	Mycobacterium tuberculosis	GCA_003392275.1	TRUE	FALSE	FALSE	Contig
203	Mycobacterium tuberculosis	GCA_002447175.1	TRUE	FALSE	FALSE	Complete Genome
204	Mycobacterium tuberculosis	GCA_001376035.1	TRUE	FALSE	TRUE	Scaffold
205	Mycobacterium tuberculosis	GCA_003396485.1	TRUE	TRUE	TRUE	Scaffold
206	Mycobacterium tuberculosis	GCA_000676395.1	TRUE	FALSE	FALSE	Scaffold
207	Mycobacterium tuberculosis	GCA_004121465.1	TRUE	FALSE	FALSE	Contig
208	Mycobacterium tuberculosis	GCA_003287165.1	TRUE	FALSE	FALSE	Complete Genome
209	Mycobacterium tuberculosis	GCA_000674335.1	TRUE	FALSE	FALSE	Scaffold
210	Mycobacterium tuberculosis	GCA_015687015.1	TRUE	FALSE	FALSE	Scaffold
211	Mycobacterium tuberculosis	GCA_004327665.1	TRUE	FALSE	FALSE	Contig
212	Mycobacterium tuberculosis	GCA_001947995.1	TRUE	FALSE	FALSE	Contig
213	Mycobacterium tuberculosis	GCA_001385735.1	TRUE	FALSE	FALSE	Scaffold
214	Mycobacterium tuberculosis	GCA_001322825.1	TRUE	FALSE	FALSE	Scaffold
215	Mycobacterium tuberculosis	GCA_001318525.1	TRUE	FALSE	FALSE	Scaffold
216	Mycobacterium tuberculosis	GCA_001192575.1	TRUE	FALSE	FALSE	Scaffold
217	Mycobacterium tuberculosis	GCA_001318025.1	TRUE	FALSE	FALSE	Scaffold
218	Mycobacterium tuberculosis	GCA_001195185.1	TRUE	TRUE	TRUE	Scaffold
219	Mycobacterium tuberculosis	GCA_001842505.1	TRUE	FALSE	FALSE	Scaffold
220	Mycobacterium tuberculosis	GCA_001395935.1	TRUE	FALSE	FALSE	Scaffold
221	Mycobacterium tuberculosis	GCA_000678655.1	TRUE	FALSE	TRUE	Scaffold
222	Mycobacterium tuberculosis	GCA_012163335.1	TRUE	FALSE	FALSE	Scaffold
223	Mycobacterium tuberculosis	GCA_001847245.1	TRUE	FALSE	TRUE	Contig
224	Mycobacterium tuberculosis	GCA_001445115.1	TRUE	FALSE	FALSE	Scaffold
225	Mycobacterium tuberculosis	GCA_001325585.1	TRUE	FALSE	FALSE	Scaffold
226	Mycobacterium tuberculosis	GCA_001318925.1	TRUE	FALSE	FALSE	Scaffold
227	Mycobacterium tuberculosis	GCA_008014435.1	TRUE	FALSE	TRUE	Scaffold
228	Mycobacterium tuberculosis	GCA_014900695.1	TRUE	FALSE	FALSE	Complete Genome
229	Mycobacterium tuberculosis	GCA_001392775.1	TRUE	FALSE	FALSE	Scaffold
230	Mycobacterium tuberculosis	GCA_000659045.1	TRUE	FALSE	FALSE	Scaffold
231	Mycobacterium tuberculosis	GCA_038955375.1	TRUE	FALSE	FALSE	Complete Genome
232	Mycobacterium tuberculosis	GCA_001088225.1	TRUE	FALSE	FALSE	Scaffold
233	Mycobacterium tuberculosis	GCA_025916385.1	TRUE	FALSE	FALSE	Contig
234	Mycobacterium tuberculosis	GCA_001207215.1	TRUE	FALSE	FALSE	Scaffold
235	Mycobacterium tuberculosis	GCA_000650415.1	TRUE	FALSE	FALSE	Scaffold
236	Mycobacterium tuberculosis	GCA_004109615.1	TRUE	FALSE	FALSE	Contig
237	Mycobacterium tuberculosis	GCA_001323805.1	TRUE	FALSE	FALSE	Scaffold
238	Mycobacterium tuberculosis	GCA_002357975.1	TRUE	FALSE	TRUE	Complete Genome
239	Mycobacterium tuberculosis	GCA_001379995.1	TRUE	FALSE	FALSE	Scaffold
240	Mycobacterium tuberculosis	GCA_000678595.1	TRUE	FALSE	FALSE	Scaffold
241	Mycobacterium tuberculosis	GCA_963993135.1	TRUE	FALSE	FALSE	Complete Genome
242	Mycobacterium tuberculosis	GCA_001389135.1	TRUE	FALSE	FALSE	Scaffold
243	Mycobacterium tuberculosis	GCA_003393935.1	TRUE	FALSE	FALSE	Scaffold
244	Mycobacterium tuberculosis	GCA_001851925.1	TRUE	FALSE	FALSE	Scaffold
245	Mycobacterium tuberculosis	GCA_000669755.1	TRUE	TRUE	TRUE	Scaffold
246	Mycobacterium tuberculosis	GCA_001378195.1	TRUE	FALSE	FALSE	Scaffold
247	Mycobacterium tuberculosis	GCA_014900195.1	TRUE	FALSE	FALSE	Complete Genome
248	Mycobacterium tuberculosis	GCA_000673355.1	TRUE	FALSE	FALSE	Scaffold
249	Mycobacterium tuberculosis	GCA_001849385.1	TRUE	FALSE	FALSE	Contig
250	Mycobacterium tuberculosis	GCA_003393555.1	TRUE	FALSE	FALSE	Scaffold
251	Mycobacterium tuberculosis	GCA_001997465.1	TRUE	FALSE	FALSE	Chromosome
252	Mycobacterium tuberculosis	GCA_900121495.1	TRUE	FALSE	FALSE	Scaffold
253	Mycobacterium tuberculosis	GCA_000655195.1	TRUE	FALSE	FALSE	Scaffold
254	Mycobacterium tuberculosis	GCA_000651835.1	TRUE	FALSE	FALSE	Scaffold
255	Mycobacterium tuberculosis	GCA_000676735.1	TRUE	FALSE	FALSE	Scaffold
256	Mycobacterium tuberculosis	GCA_000658175.1	TRUE	FALSE	FALSE	Contig
257	Mycobacterium tuberculosis	GCA_000661385.1	TRUE	FALSE	FALSE	Scaffold
258	Mycobacterium tuberculosis	GCA_001378735.1	TRUE	FALSE	TRUE	Scaffold
259	Mycobacterium tuberculosis	GCA_003006115.1	TRUE	FALSE	FALSE	Complete Genome
260	Mycobacterium tuberculosis	GCA_002447775.1	TRUE	FALSE	FALSE	Complete Genome
261	Mycobacterium tuberculosis	GCA_001383215.1	TRUE	TRUE	TRUE	Scaffold
262	Mycobacterium tuberculosis	GCA_003398025.1	TRUE	FALSE	FALSE	Contig
263	Mycobacterium tuberculosis	GCA_003394765.1	TRUE	FALSE	TRUE	Contig
264	Mycobacterium tuberculosis	GCA_004113335.1	TRUE	FALSE	FALSE	Contig
265	Mycobacterium tuberculosis	GCA_004108685.1	TRUE	FALSE	FALSE	Contig
266	Mycobacterium tuberculosis	GCA_030566935.1	TRUE	FALSE	FALSE	Complete Genome
267	Mycobacterium tuberculosis	GCA_900121535.1	TRUE	FALSE	FALSE	Scaffold
268	Mycobacterium tuberculosis	GCA_030238585.1	TRUE	FALSE	FALSE	Contig
269	Mycobacterium tuberculosis	GCA_001949095.1	TRUE	FALSE	FALSE	Scaffold
270	Mycobacterium tuberculosis	GCA_001388895.1	TRUE	FALSE	FALSE	Scaffold
271	Mycobacterium tuberculosis	GCA_000667865.1	TRUE	FALSE	FALSE	Scaffold
272	Mycobacterium tuberculosis	GCA_001204535.1	TRUE	FALSE	FALSE	Scaffold
273	Mycobacterium tuberculosis	GCA_001389415.1	TRUE	FALSE	FALSE	Scaffold
274	Mycobacterium tuberculosis	GCA_000695365.1	TRUE	FALSE	FALSE	Contig
275	Mycobacterium tuberculosis	GCA_003397955.1	TRUE	FALSE	FALSE	Contig
276	Mycobacterium tuberculosis	GCA_000674415.1	TRUE	FALSE	FALSE	Scaffold
277	Mycobacterium tuberculosis	GCA_900124335.1	TRUE	FALSE	FALSE	Scaffold
278	Mycobacterium tuberculosis	GCA_004112025.1	TRUE	FALSE	FALSE	Contig
279	Mycobacterium tuberculosis	GCA_001944215.1	TRUE	FALSE	FALSE	Contig
280	Mycobacterium tuberculosis	GCA_001841965.1	TRUE	FALSE	FALSE	Contig
281	Mycobacterium tuberculosis	GCA_001853085.1	TRUE	FALSE	FALSE	Scaffold
282	Mycobacterium tuberculosis	GCA_900124455.1	TRUE	FALSE	FALSE	Scaffold
283	Mycobacterium tuberculosis	GCA_037623875.1	TRUE	FALSE	FALSE	Contig
284	Mycobacterium tuberculosis	GCA_001376195.1	TRUE	FALSE	FALSE	Scaffold
285	Mycobacterium tuberculosis	GCA_001844945.1	TRUE	FALSE	FALSE	Contig
286	Mycobacterium tuberculosis	GCA_001947605.1	TRUE	FALSE	FALSE	Contig
287	Mycobacterium tuberculosis	GCA_000673615.1	TRUE	FALSE	FALSE	Scaffold
288	Mycobacterium tuberculosis	GCA_025819575.1	TRUE	FALSE	FALSE	Contig
289	Mycobacterium tuberculosis	GCA_001318885.1	TRUE	FALSE	FALSE	Contig
290	Mycobacterium tuberculosis	GCA_019075575.1	TRUE	FALSE	FALSE	Scaffold
291	Mycobacterium tuberculosis	GCA_001321905.1	TRUE	FALSE	FALSE	Scaffold
292	Mycobacterium tuberculosis	GCA_004104665.1	TRUE	FALSE	FALSE	Scaffold
293	Mycobacterium tuberculosis	GCA_001846965.1	TRUE	FALSE	FALSE	Contig
294	Mycobacterium tuberculosis	GCA_001445515.1	TRUE	FALSE	FALSE	Contig
295	Mycobacterium tuberculosis	GCA_001395915.1	TRUE	FALSE	FALSE	Scaffold
296	Mycobacterium tuberculosis	GCA_001376135.1	TRUE	FALSE	TRUE	Contig
297	Mycobacterium tuberculosis	GCA_001318665.1	TRUE	FALSE	FALSE	Scaffold
298	Mycobacterium tuberculosis	GCA_000677635.1	TRUE	FALSE	FALSE	Scaffold
299	Mycobacterium tuberculosis	GCA_001270365.1	TRUE	FALSE	FALSE	Contig
300	Mycobacterium tuberculosis	GCA_040946685.1	TRUE	FALSE	FALSE	Contig
301	Mycobacterium tuberculosis	GCA_001383935.1	TRUE	FALSE	FALSE	Scaffold
302	Mycobacterium tuberculosis	GCA_000657495.1	TRUE	FALSE	FALSE	Scaffold
303	Mycobacterium tuberculosis	GCA_900124555.1	TRUE	FALSE	FALSE	Scaffold
304	Mycobacterium tuberculosis	GCA_037076335.1	TRUE	FALSE	FALSE	Complete Genome
305	Mycobacterium tuberculosis	GCA_900127545.1	TRUE	FALSE	FALSE	Scaffold
306	Mycobacterium tuberculosis	GCA_000656795.1	TRUE	FALSE	FALSE	Scaffold
307	Mycobacterium tuberculosis	GCA_015687025.1	TRUE	FALSE	FALSE	Scaffold
308	Mycobacterium tuberculosis	GCA_003399405.1	TRUE	FALSE	FALSE	Scaffold
309	Mycobacterium tuberculosis	GCA_003392895.1	TRUE	FALSE	FALSE	Contig
310	Mycobacterium tuberculosis	GCA_001328195.1	TRUE	FALSE	FALSE	Scaffold
311	Mycobacterium tuberculosis	GCA_001947345.1	TRUE	FALSE	FALSE	Scaffold
312	Mycobacterium tuberculosis	GCA_001379875.1	TRUE	FALSE	FALSE	Scaffold
313	Mycobacterium tuberculosis	GCA_001946725.1	TRUE	FALSE	FALSE	Contig
314	Mycobacterium tuberculosis	GCA_900123685.1	TRUE	FALSE	TRUE	Scaffold
315	Mycobacterium tuberculosis	GCA_900121615.1	TRUE	FALSE	FALSE	Scaffold
316	Mycobacterium tuberculosis	GCA_001381915.1	TRUE	FALSE	FALSE	Scaffold
317	Mycobacterium tuberculosis	GCA_000658635.1	TRUE	FALSE	FALSE	Contig
318	Mycobacterium tuberculosis	GCA_020683845.1	TRUE	FALSE	TRUE	Chromosome
319	Mycobacterium tuberculosis	GCA_001393695.1	TRUE	FALSE	FALSE	Scaffold
320	Mycobacterium tuberculosis	GCA_000668715.1	TRUE	FALSE	FALSE	Scaffold
321	Mycobacterium tuberculosis	GCA_000653075.1	TRUE	FALSE	FALSE	Scaffold
322	Mycobacterium tuberculosis	GCA_000658235.1	TRUE	FALSE	FALSE	Contig
323	Mycobacterium tuberculosis	GCA_004108785.1	TRUE	FALSE	FALSE	Scaffold
324	Mycobacterium tuberculosis	GCA_000676535.1	TRUE	FALSE	FALSE	Scaffold
325	Mycobacterium tuberculosis	GCA_001391215.1	TRUE	FALSE	FALSE	Scaffold
326	Mycobacterium tuberculosis	GCA_001381055.1	TRUE	FALSE	TRUE	Scaffold
327	Mycobacterium tuberculosis	GCA_051132375.1	TRUE	FALSE	TRUE	Complete Genome
328	Mycobacterium tuberculosis	GCA_007989935.1	TRUE	FALSE	FALSE	Contig
329	Mycobacterium tuberculosis	GCA_014900075.1	TRUE	FALSE	FALSE	Complete Genome
330	Mycobacterium tuberculosis	GCA_932527325.1	TRUE	FALSE	FALSE	Complete Genome
331	Mycobacterium tuberculosis	GCA_000666585.1	TRUE	FALSE	FALSE	Scaffold
332	Mycobacterium tuberculosis	GCA_002447295.1	TRUE	FALSE	FALSE	Complete Genome
333	Mycobacterium tuberculosis	GCA_001947675.1	TRUE	FALSE	FALSE	Contig
334	Mycobacterium tuberculosis	GCA_001947535.1	TRUE	FALSE	FALSE	Contig
335	Mycobacterium tuberculosis	GCA_000676015.1	TRUE	FALSE	FALSE	Scaffold
336	Mycobacterium tuberculosis	GCA_001378775.1	TRUE	FALSE	FALSE	Scaffold
337	Mycobacterium tuberculosis	GCA_001844735.1	TRUE	FALSE	FALSE	Contig
338	Mycobacterium tuberculosis	GCA_004113945.1	TRUE	FALSE	FALSE	Contig
339	Mycobacterium tuberculosis	GCA_008762315.1	TRUE	FALSE	FALSE	Contig
340	Mycobacterium tuberculosis	GCA_001318845.1	TRUE	FALSE	FALSE	Scaffold
341	Mycobacterium tuberculosis	GCA_030575355.1	TRUE	FALSE	FALSE	Complete Genome
342	Mycobacterium tuberculosis	GCA_001383875.1	TRUE	FALSE	FALSE	Contig
343	Mycobacterium tuberculosis	GCA_900122545.1	TRUE	FALSE	TRUE	Scaffold
344	Mycobacterium tuberculosis	GCA_900122135.1	TRUE	FALSE	FALSE	Scaffold
345	Mycobacterium tuberculosis	GCA_022870405.1	TRUE	FALSE	FALSE	Complete Genome
346	Mycobacterium tuberculosis	GCA_011392565.1	TRUE	FALSE	FALSE	Contig
347	Mycobacterium tuberculosis	GCA_003398445.1	TRUE	FALSE	FALSE	Contig
348	Mycobacterium tuberculosis	GCA_020683345.1	TRUE	FALSE	FALSE	Chromosome
349	Mycobacterium tuberculosis	GCA_001350655.1	TRUE	FALSE	FALSE	Contig
350	Mycobacterium tuberculosis	GCA_001102685.1	TRUE	FALSE	FALSE	Scaffold
351	Mycobacterium tuberculosis	GCA_001376995.1	TRUE	FALSE	FALSE	Scaffold
352	Mycobacterium tuberculosis	GCA_007859485.1	TRUE	FALSE	FALSE	Contig
353	Mycobacterium tuberculosis	GCA_001842045.1	TRUE	FALSE	FALSE	Contig
354	Mycobacterium tuberculosis	GCA_000651435.1	TRUE	FALSE	FALSE	Scaffold
355	Mycobacterium tuberculosis	GCA_040063365.1	TRUE	FALSE	FALSE	Contig
356	Mycobacterium tuberculosis	GCA_001942735.1	TRUE	TRUE	TRUE	Contig
357	Mycobacterium tuberculosis	GCA_000652355.1	TRUE	FALSE	FALSE	Scaffold
358	Mycobacterium tuberculosis	GCA_001051255.1	TRUE	FALSE	FALSE	Scaffold
359	Mycobacterium tuberculosis	GCA_001947505.1	TRUE	FALSE	FALSE	Contig
360	Mycobacterium tuberculosis	GCA_001323065.1	TRUE	FALSE	FALSE	Scaffold
361	Mycobacterium tuberculosis	GCA_001381795.1	TRUE	FALSE	FALSE	Scaffold
362	Mycobacterium tuberculosis	GCA_900124295.1	TRUE	FALSE	TRUE	Scaffold
363	Mycobacterium tuberculosis	GCA_900123435.1	TRUE	FALSE	FALSE	Scaffold
364	Mycobacterium tuberculosis	GCA_001384975.1	TRUE	FALSE	TRUE	Contig
365	Mycobacterium tuberculosis	GCA_001318605.1	TRUE	FALSE	FALSE	Scaffold
366	Mycobacterium tuberculosis	GCA_002131335.1	TRUE	FALSE	FALSE	Contig
367	Mycobacterium tuberculosis	GCA_000655915.1	TRUE	FALSE	FALSE	Scaffold
368	Mycobacterium tuberculosis	GCA_001847595.1	TRUE	FALSE	FALSE	Contig
369	Mycobacterium tuberculosis	GCA_030867025.1	TRUE	FALSE	FALSE	Complete Genome
370	Mycobacterium tuberculosis	GCA_004113225.1	TRUE	FALSE	FALSE	Contig
371	Mycobacterium tuberculosis	GCA_001393155.1	TRUE	FALSE	FALSE	Scaffold
372	Mycobacterium tuberculosis	GCA_004107445.1	TRUE	FALSE	FALSE	Scaffold
373	Mycobacterium tuberculosis	GCA_001323365.1	TRUE	FALSE	FALSE	Scaffold
374	Mycobacterium tuberculosis	GCA_001840395.1	TRUE	FALSE	FALSE	Contig
375	Mycobacterium tuberculosis	GCA_018596165.1	TRUE	FALSE	FALSE	Scaffold
376	Mycobacterium tuberculosis	GCA_000666605.1	TRUE	FALSE	TRUE	Scaffold
377	Mycobacterium tuberculosis	GCA_000658355.1	TRUE	FALSE	FALSE	Contig
378	Mycobacterium tuberculosis	GCA_900122725.1	TRUE	FALSE	FALSE	Scaffold
379	Mycobacterium tuberculosis	GCA_001944295.1	TRUE	FALSE	TRUE	Contig
380	Mycobacterium tuberculosis	GCA_001945935.1	TRUE	FALSE	FALSE	Contig
381	Mycobacterium tuberculosis	GCA_004106805.1	TRUE	FALSE	FALSE	Contig
382	Mycobacterium tuberculosis	GCA_003396355.1	TRUE	FALSE	FALSE	Contig
383	Mycobacterium tuberculosis	GCA_000675475.1	TRUE	FALSE	FALSE	Scaffold
384	Mycobacterium tuberculosis	GCA_001849325.1	TRUE	FALSE	FALSE	Contig
385	Mycobacterium tuberculosis	GCA_900127315.1	TRUE	FALSE	FALSE	Scaffold
386	Mycobacterium tuberculosis	GCA_002129745.1	TRUE	FALSE	TRUE	Contig
387	Mycobacterium tuberculosis	GCA_000680195.1	TRUE	FALSE	FALSE	Scaffold
388	Mycobacterium tuberculosis	GCA_001324885.1	TRUE	FALSE	FALSE	Scaffold
389	Mycobacterium tuberculosis	GCA_001083565.1	TRUE	FALSE	FALSE	Contig
390	Mycobacterium tuberculosis	GCA_014489215.1	TRUE	FALSE	FALSE	Scaffold
391	Mycobacterium tuberculosis	GCA_004104765.1	TRUE	FALSE	FALSE	Contig
392	Mycobacterium tuberculosis	GCA_003395095.1	TRUE	FALSE	FALSE	Scaffold
393	Mycobacterium tuberculosis	GCA_001385895.1	TRUE	FALSE	FALSE	Scaffold
394	Mycobacterium tuberculosis	GCA_001318825.1	TRUE	FALSE	FALSE	Scaffold
395	Mycobacterium tuberculosis	GCA_001850775.1	TRUE	FALSE	FALSE	Contig
396	Mycobacterium tuberculosis	GCA_004105175.1	TRUE	FALSE	FALSE	Contig
397	Mycobacterium tuberculosis	GCA_965121955.1	TRUE	FALSE	FALSE	Complete Genome
398	Mycobacterium tuberculosis	GCA_001843175.1	TRUE	FALSE	FALSE	Contig
399	Mycobacterium tuberculosis	GCA_001323285.1	TRUE	FALSE	FALSE	Scaffold
400	Mycobacterium tuberculosis	GCA_001849565.1	TRUE	FALSE	FALSE	Contig
401	Mycobacterium tuberculosis	GCA_000663545.1	TRUE	FALSE	FALSE	Scaffold
402	Mycobacterium tuberculosis	GCA_001287185.1	TRUE	FALSE	FALSE	Scaffold
403	Mycobacterium tuberculosis	GCA_004113275.1	TRUE	FALSE	FALSE	Contig
404	Mycobacterium tuberculosis	GCA_002890415.1	TRUE	FALSE	FALSE	Scaffold
405	Mycobacterium tuberculosis	GCA_001090285.1	TRUE	FALSE	FALSE	Scaffold
406	Mycobacterium tuberculosis	GCA_000669475.1	TRUE	FALSE	FALSE	Scaffold
407	Mycobacterium tuberculosis	GCA_001390255.1	TRUE	FALSE	FALSE	Scaffold
408	Mycobacterium tuberculosis	GCA_039906135.1	TRUE	FALSE	FALSE	Chromosome
409	Mycobacterium tuberculosis	GCA_000674555.1	TRUE	FALSE	FALSE	Scaffold
410	Mycobacterium tuberculosis	GCA_001200015.1	TRUE	FALSE	FALSE	Scaffold
411	Mycobacterium tuberculosis	GCA_001852815.1	TRUE	FALSE	TRUE	Scaffold
412	Mycobacterium tuberculosis	GCA_000678735.1	TRUE	FALSE	TRUE	Scaffold
413	Mycobacterium tuberculosis	GCA_001843045.1	TRUE	FALSE	FALSE	Contig
414	Mycobacterium tuberculosis	GCA_900122685.1	TRUE	FALSE	FALSE	Scaffold
415	Mycobacterium tuberculosis	GCA_001375975.1	TRUE	FALSE	TRUE	Scaffold
416	Mycobacterium tuberculosis	GCA_000705945.1	TRUE	FALSE	FALSE	Scaffold
417	Mycobacterium tuberculosis	GCA_001947045.1	TRUE	FALSE	TRUE	Contig
418	Mycobacterium tuberculosis	GCA_004110055.1	TRUE	FALSE	FALSE	Scaffold
419	Mycobacterium tuberculosis	GCA_900121845.1	TRUE	FALSE	FALSE	Scaffold
420	Mycobacterium tuberculosis	GCA_001841725.1	TRUE	FALSE	FALSE	Contig
421	Mycobacterium tuberculosis	GCA_004111355.1	TRUE	FALSE	FALSE	Contig
422	Mycobacterium tuberculosis	GCA_002128925.1	TRUE	FALSE	FALSE	Scaffold
423	Mycobacterium tuberculosis	GCA_001842985.1	TRUE	FALSE	FALSE	Contig
424	Mycobacterium tuberculosis	GCA_031626435.1	TRUE	FALSE	FALSE	Contig
425	Mycobacterium tuberculosis	GCA_001381255.1	TRUE	FALSE	FALSE	Scaffold
426	Mycobacterium tuberculosis	GCA_001841205.1	TRUE	FALSE	FALSE	Contig
427	Mycobacterium tuberculosis	GCA_000656895.1	TRUE	FALSE	FALSE	Scaffold
428	Mycobacterium tuberculosis	GCA_000651515.1	TRUE	FALSE	FALSE	Scaffold
429	Mycobacterium tuberculosis	GCA_001947965.1	TRUE	FALSE	FALSE	Scaffold
430	Mycobacterium tuberculosis	GCA_000677275.1	TRUE	FALSE	FALSE	Scaffold
431	Mycobacterium tuberculosis	GCA_000463175.1	TRUE	FALSE	FALSE	Contig
432	Mycobacterium tuberculosis	GCA_000749805.1	TRUE	FALSE	FALSE	Contig
433	Mycobacterium tuberculosis	GCA_001322105.1	TRUE	FALSE	FALSE	Scaffold
434	Mycobacterium tuberculosis	GCA_000677735.1	TRUE	FALSE	FALSE	Scaffold
435	Mycobacterium tuberculosis	GCA_000678635.1	TRUE	FALSE	FALSE	Scaffold
436	Mycobacterium tuberculosis	GCA_000670815.1	TRUE	FALSE	FALSE	Scaffold
437	Mycobacterium tuberculosis	GCA_000705885.1	TRUE	FALSE	FALSE	Scaffold
438	Mycobacterium tuberculosis	GCA_004107845.1	TRUE	FALSE	FALSE	Contig
439	Mycobacterium tuberculosis	GCA_900120465.1	TRUE	FALSE	FALSE	Scaffold
440	Mycobacterium tuberculosis	GCA_030570075.1	TRUE	FALSE	FALSE	Complete Genome
441	Mycobacterium tuberculosis	GCA_033127285.1	TRUE	FALSE	FALSE	Complete Genome
442	Mycobacterium tuberculosis	GCA_037076315.1	TRUE	FALSE	FALSE	Complete Genome
443	Mycobacterium tuberculosis	GCA_003394815.1	TRUE	FALSE	FALSE	Scaffold
444	Mycobacterium tuberculosis	GCA_001943055.1	TRUE	FALSE	TRUE	Contig
445	Mycobacterium tuberculosis	GCA_003398275.1	TRUE	FALSE	FALSE	Scaffold
446	Mycobacterium tuberculosis	GCA_000947875.1	TRUE	FALSE	FALSE	Scaffold
447	Mycobacterium tuberculosis	GCA_000671795.1	TRUE	FALSE	FALSE	Scaffold
448	Mycobacterium tuberculosis	GCA_047689415.1	TRUE	FALSE	FALSE	Contig
449	Mycobacterium tuberculosis	GCA_000674375.1	TRUE	FALSE	FALSE	Scaffold
450	Mycobacterium tuberculosis	GCA_000672675.1	TRUE	FALSE	FALSE	Scaffold
451	Mycobacterium tuberculosis	GCA_001851765.1	TRUE	FALSE	FALSE	Contig
452	Mycobacterium tuberculosis	GCA_001997775.1	TRUE	FALSE	FALSE	Chromosome
453	Mycobacterium tuberculosis	GCA_031625275.1	TRUE	FALSE	FALSE	Contig
454	Mycobacterium tuberculosis	GCA_001847835.1	TRUE	FALSE	FALSE	Scaffold
455	Mycobacterium tuberculosis	GCA_000665365.1	TRUE	FALSE	FALSE	Scaffold
456	Mycobacterium tuberculosis	GCA_001849175.1	TRUE	FALSE	FALSE	Contig
457	Mycobacterium tuberculosis	GCA_002447935.1	TRUE	FALSE	FALSE	Complete Genome
458	Mycobacterium tuberculosis	GCA_000668055.1	TRUE	FALSE	FALSE	Scaffold
459	Mycobacterium tuberculosis	GCA_001842515.1	TRUE	FALSE	TRUE	Contig
460	Mycobacterium tuberculosis	GCA_000653255.1	TRUE	FALSE	FALSE	Scaffold
461	Mycobacterium tuberculosis	GCA_002723545.1	TRUE	FALSE	FALSE	Contig
462	Mycobacterium tuberculosis	GCA_003383325.1	TRUE	FALSE	FALSE	Scaffold
463	Mycobacterium tuberculosis	GCA_001383815.1	TRUE	FALSE	FALSE	Scaffold
464	Mycobacterium tuberculosis	GCA_000676055.1	TRUE	FALSE	FALSE	Scaffold
465	Mycobacterium tuberculosis	GCA_004113425.1	TRUE	FALSE	FALSE	Contig
466	Mycobacterium tuberculosis	GCA_001841605.1	TRUE	FALSE	TRUE	Contig
467	Mycobacterium tuberculosis	GCA_001386035.1	TRUE	FALSE	FALSE	Scaffold
468	Mycobacterium tuberculosis	GCA_000657195.1	TRUE	FALSE	FALSE	Scaffold
469	Mycobacterium tuberculosis	GCA_000664545.1	TRUE	FALSE	TRUE	Scaffold
470	Mycobacterium tuberculosis	GCA_030577095.1	TRUE	FALSE	FALSE	Complete Genome
471	Mycobacterium tuberculosis	GCA_001378255.1	TRUE	FALSE	FALSE	Contig
472	Mycobacterium tuberculosis	GCA_001396715.1	TRUE	FALSE	FALSE	Scaffold
473	Mycobacterium tuberculosis	GCA_000677215.1	TRUE	FALSE	FALSE	Scaffold
474	Mycobacterium tuberculosis	GCA_002129925.1	TRUE	FALSE	FALSE	Contig
475	Mycobacterium tuberculosis	GCA_001376695.1	TRUE	FALSE	TRUE	Scaffold
476	Mycobacterium tuberculosis	GCA_001195685.1	TRUE	FALSE	FALSE	Scaffold
477	Mycobacterium tuberculosis	GCA_001392335.1	TRUE	FALSE	FALSE	Scaffold
478	Mycobacterium tuberculosis	GCA_004113345.1	TRUE	FALSE	FALSE	Contig
479	Mycobacterium tuberculosis	GCA_000659445.1	TRUE	FALSE	FALSE	Scaffold
480	Mycobacterium tuberculosis	GCA_002129025.1	TRUE	FALSE	TRUE	Contig
481	Mycobacterium tuberculosis	GCA_000653455.1	TRUE	FALSE	TRUE	Scaffold
482	Mycobacterium tuberculosis	GCA_000664085.1	TRUE	FALSE	FALSE	Scaffold
483	Mycobacterium tuberculosis	GCA_030570955.1	TRUE	FALSE	TRUE	Complete Genome
484	Mycobacterium tuberculosis	GCA_003392965.1	TRUE	FALSE	FALSE	Scaffold
485	Mycobacterium tuberculosis	GCA_001943585.1	TRUE	FALSE	FALSE	Contig
486	Mycobacterium tuberculosis	GCA_014901135.1	TRUE	FALSE	FALSE	Complete Genome
487	Mycobacterium tuberculosis	GCA_000650535.1	TRUE	FALSE	FALSE	Scaffold
488	Mycobacterium tuberculosis	GCA_001848935.1	TRUE	FALSE	FALSE	Contig
489	Mycobacterium tuberculosis	GCA_000661025.1	TRUE	FALSE	FALSE	Scaffold
490	Mycobacterium tuberculosis	GCA_020684605.1	TRUE	FALSE	FALSE	Chromosome
491	Mycobacterium tuberculosis	GCA_000663505.1	TRUE	FALSE	FALSE	Scaffold
492	Mycobacterium tuberculosis	GCA_000659285.1	TRUE	FALSE	FALSE	Scaffold
493	Mycobacterium tuberculosis	GCA_001842095.1	TRUE	FALSE	FALSE	Contig
494	Mycobacterium tuberculosis	GCA_001849005.1	TRUE	FALSE	FALSE	Scaffold
495	Mycobacterium tuberculosis	GCA_001390095.1	TRUE	FALSE	FALSE	Scaffold
496	Mycobacterium tuberculosis	GCA_000681255.1	TRUE	FALSE	FALSE	Scaffold
497	Mycobacterium tuberculosis	GCA_001192515.1	TRUE	FALSE	TRUE	Scaffold
498	Mycobacterium tuberculosis	GCA_031201325.1	TRUE	FALSE	FALSE	Chromosome
499	Mycobacterium tuberculosis	GCA_044324775.1	TRUE	FALSE	FALSE	Complete Genome
500	Mycobacterium tuberculosis	GCA_001380195.1	TRUE	FALSE	TRUE	Scaffold
501	Mycobacterium tuberculosis	GCA_003031065.1	TRUE	FALSE	FALSE	Contig
502	Mycobacterium tuberculosis	GCA_001324465.1	TRUE	FALSE	FALSE	Scaffold
503	Mycobacterium tuberculosis	GCA_000803845.1	TRUE	FALSE	FALSE	Contig
504	Mycobacterium tuberculosis	GCA_004109215.1	TRUE	FALSE	FALSE	Contig
505	Mycobacterium tuberculosis	GCA_001388435.1	TRUE	FALSE	FALSE	Scaffold
506	Mycobacterium tuberculosis	GCA_001840835.1	TRUE	FALSE	FALSE	Contig
507	Mycobacterium tuberculosis	GCA_003393685.1	TRUE	FALSE	FALSE	Contig
508	Mycobacterium tuberculosis	GCA_000668395.1	TRUE	FALSE	FALSE	Scaffold
509	Mycobacterium tuberculosis	GCA_000666045.1	TRUE	FALSE	FALSE	Scaffold
510	Mycobacterium tuberculosis	GCA_000443935.1	TRUE	FALSE	FALSE	Chromosome
511	Mycobacterium tuberculosis	GCA_000664585.1	TRUE	FALSE	TRUE	Scaffold
512	Mycobacterium tuberculosis	GCA_000658555.1	TRUE	FALSE	FALSE	Contig
513	Mycobacterium tuberculosis	GCA_001844615.1	TRUE	FALSE	FALSE	Contig
514	Mycobacterium tuberculosis	GCA_900122555.1	TRUE	FALSE	FALSE	Scaffold
515	Mycobacterium tuberculosis	GCA_000664145.1	TRUE	FALSE	FALSE	Scaffold
516	Mycobacterium tuberculosis	GCA_001943895.1	TRUE	FALSE	FALSE	Contig
517	Mycobacterium tuberculosis	GCA_001946505.1	TRUE	FALSE	FALSE	Contig
518	Mycobacterium tuberculosis	GCA_023864615.1	TRUE	FALSE	FALSE	Contig
519	Mycobacterium tuberculosis	GCA_000666945.1	TRUE	FALSE	FALSE	Scaffold
520	Mycobacterium tuberculosis	GCA_004112395.1	TRUE	FALSE	FALSE	Contig
521	Mycobacterium tuberculosis	GCA_001846435.1	TRUE	FALSE	TRUE	Scaffold
522	Mycobacterium tuberculosis	GCA_002130565.1	TRUE	FALSE	FALSE	Contig
523	Mycobacterium tuberculosis	GCA_000679415.1	TRUE	FALSE	FALSE	Scaffold
524	Mycobacterium tuberculosis	GCA_003546315.1	TRUE	FALSE	FALSE	Scaffold
525	Mycobacterium tuberculosis	GCA_900122295.1	TRUE	FALSE	TRUE	Scaffold
526	Mycobacterium tuberculosis	GCA_900121955.1	TRUE	FALSE	FALSE	Scaffold
527	Mycobacterium tuberculosis	GCA_018138785.1	TRUE	FALSE	TRUE	Contig
528	Mycobacterium tuberculosis	GCA_001167185.1	TRUE	FALSE	FALSE	Scaffold
529	Mycobacterium tuberculosis	GCA_000654015.1	TRUE	FALSE	FALSE	Scaffold
530	Mycobacterium tuberculosis	GCA_001385915.1	TRUE	FALSE	FALSE	Scaffold
531	Mycobacterium tuberculosis	GCA_000679375.1	TRUE	FALSE	FALSE	Scaffold
532	Mycobacterium tuberculosis	GCA_028583285.1	TRUE	FALSE	FALSE	Complete Genome
533	Mycobacterium tuberculosis	GCA_000709675.1	TRUE	FALSE	FALSE	Scaffold
534	Mycobacterium tuberculosis	GCA_001846945.1	TRUE	FALSE	FALSE	Contig
535	Mycobacterium tuberculosis	GCA_900121755.1	TRUE	FALSE	FALSE	Scaffold
536	Mycobacterium tuberculosis	GCA_000656255.1	TRUE	FALSE	FALSE	Scaffold
537	Mycobacterium tuberculosis	GCA_000655075.1	TRUE	FALSE	FALSE	Scaffold
538	Mycobacterium tuberculosis	GCA_001845895.1	TRUE	FALSE	FALSE	Scaffold
539	Mycobacterium tuberculosis	GCA_000668795.1	TRUE	FALSE	FALSE	Scaffold
540	Mycobacterium tuberculosis	GCA_015686885.1	TRUE	FALSE	FALSE	Scaffold
541	Mycobacterium tuberculosis	GCA_001844685.1	TRUE	FALSE	FALSE	Contig
542	Mycobacterium tuberculosis	GCA_000705845.1	TRUE	FALSE	FALSE	Scaffold
543	Mycobacterium tuberculosis	GCA_000668835.1	TRUE	FALSE	TRUE	Scaffold
544	Mycobacterium tuberculosis	GCA_000652515.1	TRUE	FALSE	FALSE	Scaffold
545	Mycobacterium tuberculosis	GCA_963993275.1	TRUE	FALSE	FALSE	Complete Genome
546	Mycobacterium tuberculosis	GCA_001379575.1	TRUE	FALSE	FALSE	Scaffold
547	Mycobacterium tuberculosis	GCA_001943195.1	TRUE	FALSE	FALSE	Contig
548	Mycobacterium tuberculosis	GCA_000679335.1	TRUE	FALSE	FALSE	Scaffold
549	Mycobacterium tuberculosis	GCA_004109425.1	TRUE	FALSE	FALSE	Contig
550	Mycobacterium tuberculosis	GCA_014899985.1	TRUE	FALSE	FALSE	Complete Genome
551	Mycobacterium tuberculosis	GCA_001395175.1	TRUE	FALSE	FALSE	Scaffold
552	Mycobacterium tuberculosis	GCA_003398055.1	TRUE	FALSE	FALSE	Scaffold
553	Mycobacterium tuberculosis	GCA_000663105.1	TRUE	FALSE	TRUE	Scaffold
554	Mycobacterium tuberculosis	GCA_001325445.1	TRUE	FALSE	FALSE	Scaffold
555	Mycobacterium tuberculosis	GCA_030244725.1	TRUE	FALSE	FALSE	Contig
556	Mycobacterium tuberculosis	GCA_001846315.1	TRUE	FALSE	FALSE	Scaffold
557	Mycobacterium tuberculosis	GCA_004108585.1	TRUE	FALSE	TRUE	Contig
558	Mycobacterium tuberculosis	GCA_020683665.1	TRUE	FALSE	FALSE	Chromosome
559	Mycobacterium tuberculosis	GCA_023865135.1	TRUE	FALSE	FALSE	Contig
560	Mycobacterium tuberculosis	GCA_001846785.1	TRUE	FALSE	FALSE	Contig
561	Mycobacterium tuberculosis	GCA_001839845.1	TRUE	FALSE	FALSE	Contig
562	Mycobacterium tuberculosis	GCA_001848095.1	TRUE	FALSE	TRUE	Scaffold
563	Mycobacterium tuberculosis	GCA_004105205.1	TRUE	FALSE	FALSE	Scaffold
564	Mycobacterium tuberculosis	GCA_000653595.1	TRUE	FALSE	TRUE	Scaffold
565	Mycobacterium tuberculosis	GCA_047302475.1	TRUE	FALSE	FALSE	Complete Genome
566	Mycobacterium tuberculosis	GCA_001328515.1	TRUE	FALSE	FALSE	Scaffold
567	Mycobacterium tuberculosis	GCA_040151605.1	TRUE	FALSE	TRUE	Contig
568	Mycobacterium tuberculosis	GCA_001849095.1	TRUE	FALSE	FALSE	Contig
569	Mycobacterium tuberculosis	GCA_012931905.1	TRUE	FALSE	TRUE	Contig
570	Mycobacterium tuberculosis	GCA_001143165.1	TRUE	TRUE	TRUE	Scaffold
571	Mycobacterium tuberculosis	GCA_001166845.1	TRUE	FALSE	FALSE	Scaffold
572	Mycobacterium tuberculosis	GCA_003393325.1	TRUE	FALSE	FALSE	Contig
573	Mycobacterium tuberculosis	GCA_001944685.1	TRUE	FALSE	FALSE	Contig
574	Mycobacterium tuberculosis	GCA_004105125.1	TRUE	FALSE	TRUE	Contig
575	Mycobacterium tuberculosis	GCA_001853025.1	TRUE	FALSE	FALSE	Contig
576	Mycobacterium tuberculosis	GCA_004104905.1	TRUE	FALSE	FALSE	Contig
577	Mycobacterium tuberculosis	GCA_000443485.1	TRUE	FALSE	FALSE	Chromosome
578	Mycobacterium tuberculosis	GCA_051294395.1	TRUE	FALSE	FALSE	Complete Genome
579	Mycobacterium tuberculosis	GCA_000653815.1	TRUE	FALSE	FALSE	Scaffold
580	Mycobacterium tuberculosis	GCA_020684325.1	TRUE	FALSE	FALSE	Chromosome
581	Mycobacterium tuberculosis	GCA_001156445.1	TRUE	FALSE	TRUE	Contig
582	Mycobacterium tuberculosis	GCA_000194055.2	TRUE	FALSE	TRUE	Contig
583	Mycobacterium tuberculosis	GCA_001380475.1	TRUE	FALSE	FALSE	Scaffold
584	Mycobacterium tuberculosis	GCA_009208335.1	TRUE	FALSE	FALSE	Contig
585	Mycobacterium tuberculosis	GCA_900121245.1	TRUE	FALSE	TRUE	Scaffold
586	Mycobacterium tuberculosis	GCA_001389615.1	TRUE	FALSE	FALSE	Scaffold
587	Mycobacterium tuberculosis	GCA_030569575.1	TRUE	FALSE	FALSE	Complete Genome
588	Mycobacterium tuberculosis	GCA_004111455.1	TRUE	FALSE	FALSE	Scaffold
589	Mycobacterium tuberculosis	GCA_001382035.1	TRUE	FALSE	FALSE	Scaffold
590	Mycobacterium tuberculosis	GCA_900122675.1	TRUE	FALSE	FALSE	Scaffold
591	Mycobacterium tuberculosis	GCA_002447275.1	TRUE	FALSE	FALSE	Complete Genome
592	Mycobacterium tuberculosis	GCA_000735595.1	TRUE	FALSE	FALSE	Contig
593	Mycobacterium tuberculosis	GCA_004110525.1	TRUE	FALSE	FALSE	Contig
594	Mycobacterium tuberculosis	GCA_001324785.1	TRUE	FALSE	FALSE	Scaffold
595	Mycobacterium tuberculosis	GCA_004107975.1	TRUE	FALSE	TRUE	Contig
596	Mycobacterium tuberculosis	GCA_001325605.1	TRUE	FALSE	FALSE	Scaffold
597	Mycobacterium tuberculosis	GCA_000658795.1	TRUE	FALSE	TRUE	Contig
598	Mycobacterium tuberculosis	GCA_001393915.1	TRUE	FALSE	FALSE	Scaffold
599	Mycobacterium tuberculosis	GCA_001395975.1	TRUE	FALSE	FALSE	Scaffold
600	Mycobacterium tuberculosis	GCA_014900355.1	TRUE	FALSE	FALSE	Complete Genome
601	Mycobacterium tuberculosis	GCA_001388335.1	TRUE	FALSE	TRUE	Scaffold
602	Mycobacterium tuberculosis	GCA_001850875.1	TRUE	FALSE	FALSE	Contig
603	Mycobacterium tuberculosis	GCA_001143545.1	TRUE	FALSE	FALSE	Scaffold
604	Mycobacterium tuberculosis	GCA_022023995.1	TRUE	FALSE	FALSE	Complete Genome
605	Mycobacterium tuberculosis	GCA_001842005.1	TRUE	FALSE	FALSE	Contig
606	Mycobacterium tuberculosis	GCA_900124435.1	TRUE	FALSE	FALSE	Scaffold
607	Mycobacterium tuberculosis	GCA_001396875.1	TRUE	FALSE	FALSE	Scaffold
608	Mycobacterium tuberculosis	GCA_001842295.1	TRUE	FALSE	FALSE	Contig
609	Mycobacterium tuberculosis	GCA_001387675.1	TRUE	FALSE	FALSE	Scaffold
610	Mycobacterium tuberculosis	GCA_001396975.1	TRUE	FALSE	FALSE	Scaffold
611	Mycobacterium tuberculosis	GCA_025917215.1	TRUE	FALSE	FALSE	Contig
612	Mycobacterium tuberculosis	GCA_030576235.1	TRUE	FALSE	FALSE	Complete Genome
613	Mycobacterium tuberculosis	GCA_003396995.1	TRUE	FALSE	FALSE	Contig
614	Mycobacterium tuberculosis	GCA_001445295.1	TRUE	FALSE	FALSE	Scaffold
615	Mycobacterium tuberculosis	GCA_001389475.1	TRUE	FALSE	FALSE	Scaffold
616	Mycobacterium tuberculosis	GCA_001390975.1	TRUE	FALSE	FALSE	Scaffold
617	Mycobacterium tuberculosis	GCA_000679115.1	TRUE	FALSE	TRUE	Scaffold
618	Mycobacterium tuberculosis	GCA_001946865.1	TRUE	FALSE	TRUE	Scaffold
619	Mycobacterium tuberculosis	GCA_001393495.1	TRUE	FALSE	FALSE	Scaffold
620	Mycobacterium tuberculosis	GCA_000649975.1	TRUE	FALSE	FALSE	Scaffold
621	Mycobacterium tuberculosis	GCA_001848285.1	TRUE	FALSE	FALSE	Contig
622	Mycobacterium tuberculosis	GCA_001350635.1	TRUE	FALSE	FALSE	Scaffold
623	Mycobacterium tuberculosis	GCA_002129275.1	TRUE	FALSE	FALSE	Contig
624	Mycobacterium tuberculosis	GCA_001843655.1	TRUE	FALSE	FALSE	Contig
625	Mycobacterium tuberculosis	GCA_004106905.1	TRUE	FALSE	FALSE	Contig
626	Mycobacterium tuberculosis	GCA_001391355.1	TRUE	FALSE	FALSE	Scaffold
627	Mycobacterium tuberculosis	GCA_001948375.1	TRUE	FALSE	FALSE	Contig
628	Mycobacterium tuberculosis	GCA_001378055.1	TRUE	FALSE	FALSE	Scaffold
629	Mycobacterium tuberculosis	GCA_001851395.1	TRUE	FALSE	FALSE	Contig
630	Mycobacterium tuberculosis	GCA_000706325.1	TRUE	FALSE	FALSE	Scaffold
631	Mycobacterium tuberculosis	GCA_001944605.1	TRUE	FALSE	FALSE	Contig
632	Mycobacterium tuberculosis	GCA_040063675.1	TRUE	FALSE	FALSE	Contig
633	Mycobacterium tuberculosis	GCA_001947105.1	TRUE	FALSE	FALSE	Contig
634	Mycobacterium tuberculosis	GCA_019661285.1	TRUE	FALSE	FALSE	Contig
635	Mycobacterium tuberculosis	GCA_900121205.1	TRUE	FALSE	TRUE	Scaffold
636	Mycobacterium tuberculosis	GCA_001386395.1	TRUE	FALSE	FALSE	Scaffold
637	Mycobacterium tuberculosis	GCA_000672575.1	TRUE	FALSE	FALSE	Scaffold
638	Mycobacterium tuberculosis	GCA_001384275.1	TRUE	FALSE	FALSE	Scaffold
639	Mycobacterium tuberculosis	GCA_000672375.1	TRUE	FALSE	FALSE	Scaffold
640	Mycobacterium tuberculosis	GCA_001947455.1	TRUE	FALSE	FALSE	Scaffold
641	Mycobacterium tuberculosis	GCA_001324705.1	TRUE	FALSE	FALSE	Scaffold
642	Mycobacterium tuberculosis	GCA_001083085.1	TRUE	FALSE	FALSE	Scaffold
643	Mycobacterium tuberculosis	GCA_023865235.1	TRUE	FALSE	FALSE	Contig
644	Mycobacterium tuberculosis	GCA_001323545.1	TRUE	FALSE	FALSE	Scaffold
645	Mycobacterium tuberculosis	GCA_001841815.1	TRUE	FALSE	FALSE	Contig
646	Mycobacterium tuberculosis	GCA_001943275.1	TRUE	TRUE	TRUE	Contig
647	Mycobacterium tuberculosis	GCA_001396095.1	TRUE	FALSE	FALSE	Scaffold
648	Mycobacterium tuberculosis	GCA_000649335.1	TRUE	FALSE	FALSE	Scaffold
649	Mycobacterium tuberculosis	GCA_001049435.1	TRUE	FALSE	FALSE	Scaffold
650	Mycobacterium tuberculosis	GCA_001394475.1	TRUE	FALSE	FALSE	Scaffold
651	Mycobacterium tuberculosis	GCA_000650075.1	TRUE	FALSE	FALSE	Scaffold
652	Mycobacterium tuberculosis	GCA_900123835.1	TRUE	FALSE	FALSE	Scaffold
653	Mycobacterium tuberculosis	GCA_001379775.1	TRUE	FALSE	FALSE	Scaffold
654	Mycobacterium tuberculosis	GCA_040208985.1	TRUE	FALSE	TRUE	Complete Genome
655	Mycobacterium tuberculosis	GCA_000677475.1	TRUE	FALSE	FALSE	Scaffold
656	Mycobacterium tuberculosis	GCA_965641575.1	TRUE	FALSE	FALSE	Contig
657	Mycobacterium tuberculosis	GCA_001375835.1	TRUE	FALSE	TRUE	Scaffold
658	Mycobacterium tuberculosis	GCA_051294295.1	TRUE	FALSE	FALSE	Complete Genome
659	Mycobacterium tuberculosis	GCA_001850365.1	TRUE	FALSE	FALSE	Contig
660	Mycobacterium tuberculosis	GCA_008762095.1	TRUE	FALSE	FALSE	Contig
661	Mycobacterium tuberculosis	GCA_001851385.1	TRUE	FALSE	TRUE	Contig
662	Mycobacterium tuberculosis	GCA_001376155.1	TRUE	FALSE	FALSE	Contig
663	Mycobacterium tuberculosis	GCA_000672515.1	TRUE	FALSE	FALSE	Scaffold
664	Mycobacterium tuberculosis	GCA_003401625.1	TRUE	FALSE	FALSE	Contig
665	Mycobacterium tuberculosis	GCA_001946955.1	TRUE	FALSE	FALSE	Contig
666	Mycobacterium tuberculosis	GCA_000830545.2	TRUE	FALSE	FALSE	Contig
667	Mycobacterium tuberculosis	GCA_001327635.1	TRUE	FALSE	FALSE	Scaffold
668	Mycobacterium tuberculosis	GCA_040063305.1	TRUE	FALSE	FALSE	Contig
669	Mycobacterium tuberculosis	GCA_001293105.1	TRUE	FALSE	FALSE	Chromosome
670	Mycobacterium tuberculosis	GCA_040537135.1	TRUE	FALSE	FALSE	Contig
671	Mycobacterium tuberculosis	GCA_023864895.1	TRUE	FALSE	FALSE	Contig
672	Mycobacterium tuberculosis	GCA_002447355.1	TRUE	FALSE	TRUE	Complete Genome
673	Mycobacterium tuberculosis	GCA_000678815.1	TRUE	FALSE	FALSE	Scaffold
674	Mycobacterium tuberculosis	GCA_001209385.1	TRUE	FALSE	FALSE	Scaffold
675	Mycobacterium tuberculosis	GCA_004110345.1	TRUE	FALSE	FALSE	Contig
676	Mycobacterium tuberculosis	GCA_003398625.1	TRUE	FALSE	FALSE	Scaffold
677	Mycobacterium tuberculosis	GCA_000656655.1	TRUE	FALSE	FALSE	Scaffold
678	Mycobacterium tuberculosis	GCA_000668475.1	TRUE	FALSE	FALSE	Scaffold
679	Mycobacterium tuberculosis	GCA_000668695.1	TRUE	FALSE	FALSE	Scaffold
680	Mycobacterium tuberculosis	GCA_003049285.1	TRUE	FALSE	FALSE	Contig
681	Mycobacterium tuberculosis	GCA_001193775.1	TRUE	FALSE	FALSE	Scaffold
682	Mycobacterium tuberculosis	GCA_000663605.1	TRUE	FALSE	FALSE	Scaffold
683	Mycobacterium tuberculosis	GCA_001944465.1	TRUE	FALSE	FALSE	Contig
684	Mycobacterium tuberculosis	GCA_002129405.1	TRUE	FALSE	FALSE	Contig
685	Mycobacterium tuberculosis	GCA_001325385.1	TRUE	FALSE	FALSE	Scaffold
686	Mycobacterium tuberculosis	GCA_000667935.1	TRUE	FALSE	FALSE	Scaffold
687	Mycobacterium tuberculosis	GCA_000669215.1	TRUE	FALSE	FALSE	Scaffold
688	Mycobacterium tuberculosis	GCA_004113975.1	TRUE	FALSE	TRUE	Contig
689	Mycobacterium tuberculosis	GCA_000710055.1	TRUE	FALSE	FALSE	Contig
690	Mycobacterium tuberculosis	GCA_001380415.1	TRUE	FALSE	FALSE	Scaffold
691	Mycobacterium tuberculosis	GCA_000669875.1	TRUE	FALSE	FALSE	Scaffold
692	Mycobacterium tuberculosis	GCA_001848265.1	TRUE	FALSE	FALSE	Scaffold
693	Mycobacterium tuberculosis	GCA_000658415.1	TRUE	FALSE	FALSE	Contig
694	Mycobacterium tuberculosis	GCA_001394435.1	TRUE	FALSE	FALSE	Scaffold
695	Mycobacterium tuberculosis	GCA_001943745.1	TRUE	FALSE	TRUE	Contig
696	Mycobacterium tuberculosis	GCA_001328495.1	TRUE	FALSE	FALSE	Scaffold
697	Mycobacterium tuberculosis	GCA_004111035.1	TRUE	FALSE	FALSE	Scaffold
698	Mycobacterium tuberculosis	GCA_002703725.1	TRUE	FALSE	FALSE	Contig
699	Mycobacterium tuberculosis	GCA_040949365.1	TRUE	FALSE	FALSE	Contig
700	Mycobacterium tuberculosis	GCA_001328555.1	TRUE	FALSE	FALSE	Scaffold
701	Mycobacterium tuberculosis	GCA_020035855.1	TRUE	FALSE	FALSE	Contig
702	Mycobacterium tuberculosis	GCA_014884645.1	TRUE	FALSE	TRUE	Complete Genome
703	Mycobacterium tuberculosis	GCA_001141625.1	TRUE	FALSE	FALSE	Scaffold
704	Mycobacterium tuberculosis	GCA_001209145.1	TRUE	FALSE	FALSE	Scaffold
705	Mycobacterium tuberculosis	GCA_040063175.1	TRUE	FALSE	FALSE	Contig
706	Mycobacterium tuberculosis	GCA_000658035.1	TRUE	FALSE	FALSE	Contig
707	Mycobacterium tuberculosis	GCA_012932035.1	TRUE	FALSE	FALSE	Contig
708	Mycobacterium tuberculosis	GCA_020684085.1	TRUE	FALSE	FALSE	Chromosome
709	Mycobacterium tuberculosis	GCA_014900835.1	TRUE	FALSE	FALSE	Complete Genome
710	Mycobacterium tuberculosis	GCA_900127375.1	TRUE	FALSE	FALSE	Scaffold
711	Mycobacterium tuberculosis	GCA_001318685.1	TRUE	FALSE	FALSE	Scaffold
712	Mycobacterium tuberculosis	GCA_025819635.1	TRUE	FALSE	FALSE	Contig
713	Mycobacterium tuberculosis	GCA_000649795.1	TRUE	TRUE	TRUE	Scaffold
714	Mycobacterium tuberculosis	GCA_002130745.1	TRUE	FALSE	FALSE	Contig
715	Mycobacterium tuberculosis	GCA_000666385.1	TRUE	FALSE	FALSE	Scaffold
716	Mycobacterium tuberculosis	GCA_004110425.1	TRUE	FALSE	FALSE	Scaffold
717	Mycobacterium tuberculosis	GCA_001850245.1	TRUE	FALSE	FALSE	Scaffold
718	Mycobacterium tuberculosis	GCA_000706345.1	TRUE	FALSE	FALSE	Scaffold
719	Mycobacterium tuberculosis	GCA_004111945.1	TRUE	FALSE	FALSE	Contig
720	Mycobacterium tuberculosis	GCA_040151495.1	TRUE	FALSE	FALSE	Contig
721	Mycobacterium tuberculosis	GCA_000661485.1	TRUE	FALSE	FALSE	Scaffold
722	Mycobacterium tuberculosis	GCA_001376395.1	TRUE	FALSE	FALSE	Scaffold
723	Mycobacterium tuberculosis	GCA_000658455.1	TRUE	FALSE	FALSE	Contig
724	Mycobacterium tuberculosis	GCA_001049475.1	TRUE	FALSE	FALSE	Scaffold
725	Mycobacterium tuberculosis	GCA_001388115.1	TRUE	FALSE	FALSE	Scaffold
726	Mycobacterium tuberculosis	GCA_001318625.1	TRUE	FALSE	FALSE	Scaffold
727	Mycobacterium tuberculosis	GCA_000663445.1	TRUE	FALSE	FALSE	Scaffold
728	Mycobacterium tuberculosis	GCA_007859525.1	TRUE	FALSE	FALSE	Contig
729	Mycobacterium tuberculosis	GCA_000155165.1	TRUE	FALSE	FALSE	Scaffold
730	Mycobacterium tuberculosis	GCA_000445895.1	TRUE	FALSE	FALSE	Chromosome
731	Mycobacterium tuberculosis	GCA_000658675.1	TRUE	FALSE	FALSE	Contig
732	Mycobacterium tuberculosis	GCA_000652655.1	TRUE	FALSE	FALSE	Scaffold
733	Mycobacterium tuberculosis	GCA_001852455.1	TRUE	FALSE	FALSE	Contig
734	Mycobacterium tuberculosis	GCA_014899345.1	TRUE	FALSE	FALSE	Complete Genome
735	Mycobacterium tuberculosis	GCA_040209205.1	TRUE	FALSE	FALSE	Complete Genome
736	Mycobacterium tuberculosis	GCA_000658655.1	TRUE	FALSE	FALSE	Contig
737	Mycobacterium tuberculosis	GCA_000680135.1	TRUE	FALSE	FALSE	Scaffold
738	Mycobacterium tuberculosis	GCA_004104605.1	TRUE	FALSE	FALSE	Contig
739	Mycobacterium tuberculosis	GCA_000679435.1	TRUE	FALSE	FALSE	Scaffold
740	Mycobacterium tuberculosis	GCA_000651635.1	TRUE	FALSE	FALSE	Scaffold
741	Mycobacterium tuberculosis	GCA_001380035.1	TRUE	FALSE	FALSE	Scaffold
742	Mycobacterium tuberculosis	GCA_003027895.2	TRUE	FALSE	FALSE	Scaffold
743	Mycobacterium tuberculosis	GCA_000669995.1	TRUE	FALSE	FALSE	Scaffold
744	Mycobacterium tuberculosis	GCA_004111675.1	TRUE	FALSE	FALSE	Scaffold
745	Mycobacterium tuberculosis	GCA_002448195.1	TRUE	FALSE	TRUE	Complete Genome
746	Mycobacterium tuberculosis	GCA_030242545.1	TRUE	FALSE	FALSE	Contig
747	Mycobacterium tuberculosis	GCA_000706285.1	TRUE	FALSE	FALSE	Scaffold
748	Mycobacterium tuberculosis	GCA_004110545.1	TRUE	FALSE	FALSE	Contig
749	Mycobacterium tuberculosis	GCA_000652815.1	TRUE	FALSE	FALSE	Scaffold
750	Mycobacterium tuberculosis	GCA_009932205.1	TRUE	FALSE	FALSE	Contig
751	Mycobacterium tuberculosis	GCA_000651135.1	TRUE	FALSE	FALSE	Scaffold
752	Mycobacterium tuberculosis	GCA_002000185.1	TRUE	FALSE	FALSE	Scaffold
753	Mycobacterium tuberculosis	GCA_000670855.1	TRUE	FALSE	FALSE	Scaffold
754	Mycobacterium tuberculosis	GCA_002129345.1	TRUE	FALSE	FALSE	Contig
755	Mycobacterium tuberculosis	GCA_021352405.1	TRUE	FALSE	FALSE	Scaffold
756	Mycobacterium tuberculosis	GCA_000443875.1	TRUE	FALSE	FALSE	Chromosome
757	Mycobacterium tuberculosis	GCA_001321985.1	TRUE	FALSE	TRUE	Scaffold
758	Mycobacterium tuberculosis	GCA_900120455.1	TRUE	FALSE	FALSE	Scaffold
759	Mycobacterium tuberculosis	GCA_900122325.1	TRUE	FALSE	FALSE	Scaffold
760	Mycobacterium tuberculosis	GCA_001843085.1	TRUE	TRUE	TRUE	Scaffold
761	Mycobacterium tuberculosis	GCA_003393705.1	TRUE	FALSE	FALSE	Contig
762	Mycobacterium tuberculosis	GCA_001389495.1	TRUE	FALSE	FALSE	Scaffold
763	Mycobacterium tuberculosis	GCA_014900895.1	TRUE	FALSE	FALSE	Complete Genome
764	Mycobacterium tuberculosis	GCA_028583225.1	TRUE	FALSE	FALSE	Complete Genome
765	Mycobacterium tuberculosis	GCA_000679875.1	TRUE	FALSE	TRUE	Scaffold
766	Mycobacterium tuberculosis	GCA_000934585.1	TRUE	FALSE	TRUE	Chromosome
767	Mycobacterium tuberculosis	GCA_000678455.1	TRUE	FALSE	FALSE	Scaffold
768	Mycobacterium tuberculosis	GCA_001397035.1	TRUE	TRUE	TRUE	Scaffold
769	Mycobacterium tuberculosis	GCA_001849485.1	TRUE	FALSE	FALSE	Scaffold
770	Mycobacterium tuberculosis	GCA_030577695.1	TRUE	FALSE	FALSE	Complete Genome
771	Mycobacterium tuberculosis	GCA_001847155.1	TRUE	FALSE	FALSE	Contig
772	Mycobacterium tuberculosis	GCA_023864775.1	TRUE	FALSE	FALSE	Contig
773	Mycobacterium tuberculosis	GCA_001847905.1	TRUE	FALSE	TRUE	Contig
774	Mycobacterium tuberculosis	GCA_001196185.1	TRUE	FALSE	FALSE	Scaffold
775	Mycobacterium tuberculosis	GCA_003396635.1	TRUE	FALSE	FALSE	Scaffold
776	Mycobacterium tuberculosis	GCA_004111505.1	TRUE	FALSE	FALSE	Scaffold
777	Mycobacterium tuberculosis	GCA_001321945.1	TRUE	FALSE	FALSE	Scaffold
778	Mycobacterium tuberculosis	GCA_002703695.1	TRUE	FALSE	FALSE	Contig
779	Mycobacterium tuberculosis	GCA_001392895.1	TRUE	FALSE	FALSE	Scaffold
780	Mycobacterium tuberculosis	GCA_001397055.1	TRUE	FALSE	FALSE	Scaffold
781	Mycobacterium tuberculosis	GCA_001323245.1	TRUE	FALSE	FALSE	Contig
782	Mycobacterium tuberculosis	GCA_001397295.1	TRUE	FALSE	FALSE	Scaffold
783	Mycobacterium tuberculosis	GCA_001843935.1	TRUE	FALSE	FALSE	Contig
784	Mycobacterium tuberculosis	GCA_000674195.1	TRUE	FALSE	FALSE	Scaffold
785	Mycobacterium tuberculosis	GCA_006379165.1	TRUE	FALSE	FALSE	Scaffold
786	Mycobacterium tuberculosis	GCA_001325185.1	TRUE	FALSE	FALSE	Scaffold
787	Mycobacterium tuberculosis	GCA_000663685.1	TRUE	FALSE	FALSE	Scaffold
788	Mycobacterium tuberculosis	GCA_001391335.1	TRUE	FALSE	FALSE	Scaffold
789	Mycobacterium tuberculosis	GCA_001396755.1	TRUE	FALSE	FALSE	Scaffold
790	Mycobacterium tuberculosis	GCA_001948215.1	TRUE	FALSE	FALSE	Contig
791	Mycobacterium tuberculosis	GCA_001847365.1	TRUE	FALSE	FALSE	Scaffold
792	Mycobacterium tuberculosis	GCA_051294595.1	TRUE	FALSE	FALSE	Complete Genome
793	Mycobacterium tuberculosis	GCA_001845515.1	TRUE	TRUE	TRUE	Contig
794	Mycobacterium tuberculosis	GCA_004109195.1	TRUE	FALSE	FALSE	Contig
795	Mycobacterium tuberculosis	GCA_001841885.1	TRUE	FALSE	TRUE	Contig
796	Mycobacterium tuberculosis	GCA_904810345.1	TRUE	FALSE	FALSE	Complete Genome
797	Mycobacterium tuberculosis	GCA_000678215.1	TRUE	FALSE	FALSE	Scaffold
798	Mycobacterium tuberculosis	GCA_000666085.1	TRUE	FALSE	FALSE	Scaffold
799	Mycobacterium tuberculosis	GCA_001850155.1	TRUE	FALSE	FALSE	Scaffold
800	Mycobacterium tuberculosis	GCA_004121545.1	TRUE	FALSE	FALSE	Contig
801	Mycobacterium tuberculosis	GCA_000651655.1	TRUE	FALSE	FALSE	Scaffold
802	Mycobacterium tuberculosis	GCA_040062995.1	TRUE	FALSE	FALSE	Contig
803	Mycobacterium tuberculosis	GCA_000661105.1	TRUE	FALSE	TRUE	Scaffold
804	Mycobacterium tuberculosis	GCA_000023625.1	TRUE	FALSE	FALSE	Complete Genome
805	Mycobacterium tuberculosis	GCA_001943265.1	TRUE	FALSE	FALSE	Contig
806	Mycobacterium tuberculosis	GCA_040537215.1	TRUE	FALSE	FALSE	Contig
807	Mycobacterium tuberculosis	GCA_001845245.1	TRUE	FALSE	TRUE	Contig
808	Mycobacterium tuberculosis	GCA_965641565.1	TRUE	FALSE	FALSE	Contig
809	Mycobacterium tuberculosis	GCA_000660965.1	TRUE	FALSE	FALSE	Scaffold
810	Mycobacterium tuberculosis	GCA_001842015.1	TRUE	FALSE	FALSE	Contig
811	Mycobacterium tuberculosis	GCA_000669975.1	TRUE	FALSE	FALSE	Scaffold
812	Mycobacterium tuberculosis	GCA_001201655.1	TRUE	FALSE	FALSE	Scaffold
813	Mycobacterium tuberculosis	GCA_001844215.1	TRUE	FALSE	FALSE	Contig
814	Mycobacterium tuberculosis	GCA_004107985.1	TRUE	FALSE	FALSE	Contig
815	Mycobacterium tuberculosis	GCA_001385395.1	TRUE	FALSE	FALSE	Contig
816	Mycobacterium tuberculosis	GCA_001851475.1	TRUE	FALSE	FALSE	Contig
817	Mycobacterium tuberculosis	GCA_001318465.1	TRUE	FALSE	FALSE	Scaffold
818	Mycobacterium tuberculosis	GCA_000676915.1	TRUE	FALSE	FALSE	Scaffold
819	Mycobacterium tuberculosis	GCA_001395675.1	TRUE	FALSE	FALSE	Scaffold
820	Mycobacterium tuberculosis	GCA_001445415.1	TRUE	FALSE	TRUE	Scaffold
821	Mycobacterium tuberculosis	GCA_001390515.1	TRUE	FALSE	FALSE	Scaffold
822	Mycobacterium tuberculosis	GCA_000668995.1	TRUE	FALSE	FALSE	Scaffold
823	Mycobacterium tuberculosis	GCA_001849645.1	TRUE	FALSE	FALSE	Contig
824	Mycobacterium tuberculosis	GCA_001390575.1	TRUE	FALSE	FALSE	Scaffold
825	Mycobacterium tuberculosis	GCA_001378995.1	TRUE	FALSE	FALSE	Scaffold
826	Mycobacterium tuberculosis	GCA_001439455.1	TRUE	FALSE	FALSE	Scaffold
827	Mycobacterium tuberculosis	GCA_003287185.1	TRUE	FALSE	FALSE	Complete Genome
828	Mycobacterium tuberculosis	GCA_000666665.1	TRUE	FALSE	TRUE	Scaffold
829	Mycobacterium tuberculosis	GCA_001379555.1	TRUE	FALSE	FALSE	Contig
830	Mycobacterium tuberculosis	GCA_002886165.1	TRUE	FALSE	FALSE	Complete Genome
831	Mycobacterium tuberculosis	GCA_024651375.1	TRUE	FALSE	FALSE	Contig
832	Mycobacterium tuberculosis	GCA_900122755.1	TRUE	FALSE	FALSE	Scaffold
833	Mycobacterium tuberculosis	GCA_001945315.1	TRUE	FALSE	FALSE	Contig
834	Mycobacterium tuberculosis	GCA_000670335.1	TRUE	FALSE	FALSE	Scaffold
835	Mycobacterium tuberculosis	GCA_000673675.1	TRUE	FALSE	FALSE	Scaffold
836	Mycobacterium tuberculosis	GCA_001945205.1	TRUE	FALSE	FALSE	Contig
837	Mycobacterium tuberculosis	GCA_900127405.1	TRUE	FALSE	FALSE	Scaffold
838	Mycobacterium tuberculosis	GCA_001381815.1	TRUE	TRUE	TRUE	Scaffold
839	Mycobacterium tuberculosis	GCA_000677115.1	TRUE	FALSE	FALSE	Scaffold
840	Mycobacterium tuberculosis	GCA_001394535.1	TRUE	TRUE	TRUE	Scaffold
841	Mycobacterium tuberculosis	GCA_003383305.1	TRUE	FALSE	FALSE	Contig
842	Mycobacterium tuberculosis	GCA_001843405.1	TRUE	FALSE	FALSE	Contig
843	Mycobacterium tuberculosis	GCA_003398495.1	TRUE	FALSE	TRUE	Scaffold
844	Mycobacterium tuberculosis	GCA_001381275.1	TRUE	FALSE	FALSE	Scaffold
845	Mycobacterium tuberculosis	GCA_000655315.1	TRUE	FALSE	FALSE	Scaffold
846	Mycobacterium tuberculosis	GCA_004135445.1	TRUE	FALSE	FALSE	Contig
847	Mycobacterium tuberculosis	GCA_004104895.1	TRUE	FALSE	FALSE	Contig
848	Mycobacterium tuberculosis	GCA_000666465.1	TRUE	FALSE	FALSE	Scaffold
849	Mycobacterium tuberculosis	GCA_001380395.1	TRUE	FALSE	TRUE	Scaffold
850	Mycobacterium tuberculosis	GCA_030242605.1	TRUE	FALSE	FALSE	Contig
851	Mycobacterium tuberculosis	GCA_000660685.1	TRUE	FALSE	FALSE	Scaffold
852	Mycobacterium tuberculosis	GCA_007993025.1	TRUE	FALSE	FALSE	Contig
853	Mycobacterium tuberculosis	GCA_900120605.1	TRUE	FALSE	FALSE	Scaffold
854	Mycobacterium tuberculosis	GCA_030574615.1	TRUE	FALSE	FALSE	Complete Genome
855	Mycobacterium tuberculosis	GCA_001998065.1	TRUE	FALSE	FALSE	Scaffold
856	Mycobacterium tuberculosis	GCA_001393935.1	TRUE	FALSE	FALSE	Scaffold
857	Mycobacterium tuberculosis	GCA_902299125.1	TRUE	FALSE	FALSE	Contig
858	Mycobacterium tuberculosis	GCA_001853005.1	TRUE	FALSE	FALSE	Contig
859	Mycobacterium tuberculosis	GCA_001380295.1	TRUE	FALSE	FALSE	Scaffold
860	Mycobacterium tuberculosis	GCA_001396735.1	TRUE	FALSE	FALSE	Scaffold
861	Mycobacterium tuberculosis	GCA_001390695.1	TRUE	FALSE	FALSE	Scaffold
862	Mycobacterium tuberculosis	GCA_001848215.1	TRUE	FALSE	FALSE	Scaffold
863	Mycobacterium tuberculosis	GCA_900121255.1	TRUE	FALSE	FALSE	Scaffold
864	Mycobacterium tuberculosis	GCA_900123255.1	TRUE	FALSE	FALSE	Scaffold
865	Mycobacterium tuberculosis	GCA_000662545.1	TRUE	FALSE	FALSE	Scaffold
866	Mycobacterium tuberculosis	GCA_000677795.1	TRUE	FALSE	FALSE	Scaffold
867	Mycobacterium tuberculosis	GCA_001844525.1	TRUE	FALSE	FALSE	Contig
868	Mycobacterium tuberculosis	GCA_001386615.1	TRUE	FALSE	FALSE	Scaffold
869	Mycobacterium tuberculosis	GCA_014899205.1	TRUE	FALSE	FALSE	Complete Genome
870	Mycobacterium tuberculosis	GCA_000666505.1	TRUE	FALSE	FALSE	Scaffold
871	Mycobacterium tuberculosis	GCA_003396065.1	TRUE	FALSE	FALSE	Contig
872	Mycobacterium tuberculosis	GCA_001640705.1	TRUE	FALSE	TRUE	Contig
873	Mycobacterium tuberculosis	GCA_001870245.1	TRUE	FALSE	FALSE	Contig
874	Mycobacterium tuberculosis	GCA_001640605.1	TRUE	FALSE	TRUE	Contig
875	Mycobacterium tuberculosis	GCA_000660745.1	TRUE	FALSE	FALSE	Scaffold
876	Mycobacterium tuberculosis	GCA_900120615.1	TRUE	FALSE	FALSE	Scaffold
877	Mycobacterium tuberculosis	GCA_012932075.1	TRUE	FALSE	TRUE	Contig
878	Mycobacterium tuberculosis	GCA_040735125.1	TRUE	FALSE	FALSE	Chromosome
879	Mycobacterium tuberculosis	GCA_048158445.1	TRUE	FALSE	FALSE	Contig
880	Mycobacterium tuberculosis	GCA_000194035.2	TRUE	FALSE	FALSE	Contig
881	Mycobacterium tuberculosis	GCA_008014575.1	TRUE	FALSE	FALSE	Scaffold
882	Mycobacterium tuberculosis	GCA_001383995.1	TRUE	FALSE	FALSE	Scaffold
883	Mycobacterium tuberculosis	GCA_001840805.1	TRUE	FALSE	FALSE	Contig
884	Mycobacterium tuberculosis	GCA_900124165.1	TRUE	FALSE	FALSE	Scaffold
885	Mycobacterium tuberculosis	GCA_003399345.1	TRUE	FALSE	FALSE	Scaffold
886	Mycobacterium tuberculosis	GCA_040063405.1	TRUE	FALSE	TRUE	Contig
887	Mycobacterium tuberculosis	GCA_001849145.1	TRUE	FALSE	FALSE	Contig
888	Mycobacterium tuberculosis	GCA_900120805.1	TRUE	FALSE	FALSE	Scaffold
889	Mycobacterium tuberculosis	GCA_001948685.1	TRUE	FALSE	TRUE	Contig
890	Mycobacterium tuberculosis	GCA_003027855.2	TRUE	FALSE	FALSE	Scaffold
891	Mycobacterium tuberculosis	GCA_000751435.1	TRUE	FALSE	FALSE	Contig
892	Mycobacterium tuberculosis	GCA_000803865.1	TRUE	FALSE	FALSE	Contig
893	Mycobacterium tuberculosis	GCA_023864795.1	TRUE	FALSE	FALSE	Contig
894	Mycobacterium tuberculosis	GCA_001851045.1	TRUE	FALSE	FALSE	Contig
895	Mycobacterium tuberculosis	GCA_001110005.1	TRUE	FALSE	FALSE	Scaffold
896	Mycobacterium tuberculosis	GCA_000650815.1	TRUE	FALSE	TRUE	Scaffold
897	Mycobacterium tuberculosis	GCA_000655495.1	TRUE	FALSE	FALSE	Scaffold
898	Mycobacterium tuberculosis	GCA_008761855.1	TRUE	FALSE	FALSE	Scaffold
899	Mycobacterium tuberculosis	GCA_000663845.1	TRUE	FALSE	TRUE	Scaffold
900	Mycobacterium tuberculosis	GCA_001328415.1	TRUE	FALSE	FALSE	Scaffold
901	Mycobacterium tuberculosis	GCA_000667345.1	TRUE	FALSE	FALSE	Scaffold
902	Mycobacterium tuberculosis	GCA_001397675.1	TRUE	FALSE	FALSE	Scaffold
903	Mycobacterium tuberculosis	GCA_006491655.2	TRUE	FALSE	FALSE	Contig
904	Mycobacterium tuberculosis	GCA_001947215.1	TRUE	FALSE	FALSE	Contig
905	Mycobacterium tuberculosis	GCA_004113865.1	TRUE	FALSE	FALSE	Contig
906	Mycobacterium tuberculosis	GCA_001323325.1	TRUE	FALSE	FALSE	Scaffold
907	Mycobacterium tuberculosis	GCA_001392635.1	TRUE	FALSE	FALSE	Scaffold
908	Mycobacterium tuberculosis	GCA_001386435.1	TRUE	FALSE	FALSE	Scaffold
909	Mycobacterium tuberculosis	GCA_000445675.1	TRUE	FALSE	FALSE	Chromosome
910	Mycobacterium tuberculosis	GCA_001084845.1	TRUE	FALSE	FALSE	Scaffold
911	Mycobacterium tuberculosis	GCA_000220435.1	TRUE	FALSE	FALSE	Chromosome
912	Mycobacterium tuberculosis	GCA_900120765.1	TRUE	FALSE	FALSE	Scaffold
913	Mycobacterium tuberculosis	GCA_003396855.1	TRUE	TRUE	TRUE	Scaffold
914	Mycobacterium tuberculosis	GCA_023865195.1	TRUE	FALSE	TRUE	Contig
915	Mycobacterium tuberculosis	GCA_000662585.1	TRUE	FALSE	FALSE	Scaffold
916	Mycobacterium tuberculosis	GCA_001849525.1	TRUE	FALSE	FALSE	Contig
917	Mycobacterium tuberculosis	GCA_000659085.1	TRUE	FALSE	TRUE	Scaffold
918	Mycobacterium tuberculosis	GCA_014899685.1	TRUE	FALSE	FALSE	Complete Genome
919	Mycobacterium tuberculosis	GCA_000654255.1	TRUE	FALSE	FALSE	Scaffold
920	Mycobacterium tuberculosis	GCA_004785805.1	TRUE	FALSE	FALSE	Contig
921	Mycobacterium tuberculosis	GCA_900123955.1	TRUE	FALSE	FALSE	Scaffold
922	Mycobacterium tuberculosis	GCA_001946655.1	TRUE	FALSE	FALSE	Contig
923	Mycobacterium tuberculosis	GCA_001121545.1	TRUE	FALSE	FALSE	Scaffold
924	Mycobacterium tuberculosis	GCA_001947115.1	TRUE	FALSE	FALSE	Contig
925	Mycobacterium tuberculosis	GCA_004113545.1	TRUE	FALSE	FALSE	Contig
926	Mycobacterium tuberculosis	GCA_023864655.1	TRUE	FALSE	FALSE	Contig
927	Mycobacterium tuberculosis	GCA_001324345.1	TRUE	FALSE	FALSE	Scaffold
928	Mycobacterium tuberculosis	GCA_001849055.1	TRUE	FALSE	FALSE	Scaffold
929	Mycobacterium tuberculosis	GCA_028583165.1	TRUE	FALSE	FALSE	Complete Genome
930	Mycobacterium tuberculosis	GCA_006379095.1	TRUE	FALSE	FALSE	Scaffold
931	Mycobacterium tuberculosis	GCA_001384035.1	TRUE	FALSE	FALSE	Scaffold
932	Mycobacterium tuberculosis	GCA_004135465.1	TRUE	FALSE	FALSE	Contig
933	Mycobacterium tuberculosis	GCA_001844905.1	TRUE	FALSE	FALSE	Contig
934	Mycobacterium tuberculosis	GCA_002447095.1	TRUE	FALSE	FALSE	Complete Genome
935	Mycobacterium tuberculosis	GCA_000659605.1	TRUE	FALSE	FALSE	Scaffold
936	Mycobacterium tuberculosis	GCA_000655995.1	TRUE	FALSE	FALSE	Scaffold
937	Mycobacterium tuberculosis	GCA_001947905.1	TRUE	FALSE	FALSE	Contig
938	Mycobacterium tuberculosis	GCA_001949085.1	TRUE	FALSE	FALSE	Contig
939	Mycobacterium tuberculosis	GCA_000650175.1	TRUE	FALSE	TRUE	Scaffold
940	Mycobacterium tuberculosis	GCA_001350495.1	TRUE	FALSE	FALSE	Scaffold
941	Mycobacterium tuberculosis	GCA_000667845.1	TRUE	FALSE	FALSE	Scaffold
942	Mycobacterium tuberculosis	GCA_001379055.1	TRUE	FALSE	FALSE	Scaffold
943	Mycobacterium tuberculosis	GCA_000677335.1	TRUE	FALSE	FALSE	Scaffold
944	Mycobacterium tuberculosis	GCA_900122125.1	TRUE	FALSE	FALSE	Scaffold
945	Mycobacterium tuberculosis	GCA_002447115.1	TRUE	FALSE	TRUE	Complete Genome
946	Mycobacterium tuberculosis	GCA_021535155.1	TRUE	FALSE	TRUE	Complete Genome
947	Mycobacterium tuberculosis	GCA_031626415.1	TRUE	FALSE	FALSE	Contig
948	Mycobacterium tuberculosis	GCA_900120845.1	TRUE	FALSE	TRUE	Scaffold
949	Mycobacterium tuberculosis	GCA_000669275.1	TRUE	FALSE	FALSE	Scaffold
950	Mycobacterium tuberculosis	GCA_000655575.1	TRUE	FALSE	FALSE	Scaffold
951	Mycobacterium tuberculosis	GCA_005144725.1	TRUE	FALSE	FALSE	Scaffold
952	Mycobacterium tuberculosis	GCA_001847545.1	TRUE	FALSE	FALSE	Contig
953	Mycobacterium tuberculosis	GCA_001847175.1	TRUE	FALSE	FALSE	Contig
954	Mycobacterium tuberculosis	GCA_001848845.1	TRUE	FALSE	FALSE	Contig
955	Mycobacterium tuberculosis	GCA_002130115.1	TRUE	FALSE	FALSE	Scaffold
956	Mycobacterium tuberculosis	GCA_002129885.1	TRUE	FALSE	FALSE	Contig
957	Mycobacterium tuberculosis	GCA_025917155.1	TRUE	FALSE	FALSE	Contig
958	Mycobacterium tuberculosis	GCA_001393375.1	TRUE	FALSE	FALSE	Scaffold
959	Mycobacterium tuberculosis	GCA_000662885.1	TRUE	FALSE	FALSE	Scaffold
960	Mycobacterium tuberculosis	GCA_001318965.1	TRUE	FALSE	FALSE	Scaffold
961	Mycobacterium tuberculosis	GCA_000675395.1	TRUE	FALSE	FALSE	Scaffold
962	Mycobacterium tuberculosis	GCA_000445595.1	TRUE	FALSE	FALSE	Chromosome
963	Mycobacterium tuberculosis	GCA_023865175.1	TRUE	FALSE	FALSE	Contig
964	Mycobacterium tuberculosis	GCA_000677755.1	TRUE	FALSE	FALSE	Scaffold
965	Mycobacterium tuberculosis	GCA_900121415.1	TRUE	FALSE	FALSE	Scaffold
966	Mycobacterium tuberculosis	GCA_965641545.1	TRUE	FALSE	FALSE	Contig
967	Mycobacterium tuberculosis	GCA_003396935.1	TRUE	FALSE	FALSE	Scaffold
968	Mycobacterium tuberculosis	GCA_001847045.1	TRUE	FALSE	FALSE	Scaffold
969	Mycobacterium tuberculosis	GCA_000677655.1	TRUE	FALSE	FALSE	Scaffold
970	Mycobacterium tuberculosis	GCA_000663765.1	TRUE	FALSE	FALSE	Scaffold
971	Mycobacterium tuberculosis	GCA_001848245.1	TRUE	FALSE	FALSE	Scaffold
972	Mycobacterium tuberculosis	GCA_014901155.1	TRUE	FALSE	FALSE	Complete Genome
973	Mycobacterium tuberculosis	GCA_001378635.1	TRUE	FALSE	FALSE	Scaffold
974	Mycobacterium tuberculosis	GCA_051294285.1	TRUE	FALSE	FALSE	Complete Genome
975	Mycobacterium tuberculosis	GCA_025916755.1	TRUE	FALSE	FALSE	Contig
976	Mycobacterium tuberculosis	GCA_004111885.1	TRUE	FALSE	FALSE	Contig
977	Mycobacterium tuberculosis	GCA_004112825.1	TRUE	FALSE	FALSE	Scaffold
978	Mycobacterium tuberculosis	GCA_001201915.1	TRUE	FALSE	FALSE	Scaffold
979	Mycobacterium tuberculosis	GCA_020684685.1	TRUE	FALSE	FALSE	Chromosome
980	Mycobacterium tuberculosis	GCA_004108475.1	TRUE	FALSE	FALSE	Contig
981	Mycobacterium tuberculosis	GCA_000658575.1	TRUE	FALSE	FALSE	Contig
982	Mycobacterium tuberculosis	GCA_003394805.1	TRUE	FALSE	FALSE	Contig
983	Mycobacterium tuberculosis	GCA_001391895.1	TRUE	FALSE	TRUE	Scaffold
984	Mycobacterium tuberculosis	GCA_001852955.1	TRUE	FALSE	FALSE	Scaffold
985	Mycobacterium tuberculosis	GCA_900120565.1	TRUE	FALSE	FALSE	Scaffold
986	Mycobacterium tuberculosis	GCA_001386815.1	TRUE	FALSE	FALSE	Scaffold
987	Mycobacterium tuberculosis	GCA_001111885.1	TRUE	FALSE	FALSE	Contig
988	Mycobacterium tuberculosis	GCA_000666285.1	TRUE	FALSE	FALSE	Scaffold
989	Mycobacterium tuberculosis	GCA_900123975.1	TRUE	FALSE	FALSE	Scaffold
990	Mycobacterium tuberculosis	GCA_003395955.1	TRUE	FALSE	FALSE	Scaffold
991	Mycobacterium tuberculosis	GCA_000661465.1	TRUE	FALSE	FALSE	Scaffold
992	Mycobacterium tuberculosis	GCA_001085125.1	TRUE	FALSE	TRUE	Scaffold
993	Mycobacterium tuberculosis	GCA_001380355.1	TRUE	FALSE	FALSE	Contig
994	Mycobacterium tuberculosis	GCA_001323485.1	TRUE	FALSE	FALSE	Scaffold
995	Mycobacterium tuberculosis	GCA_004105875.1	TRUE	FALSE	TRUE	Contig
996	Mycobacterium tuberculosis	GCA_000657395.1	TRUE	FALSE	FALSE	Scaffold
997	Mycobacterium tuberculosis	GCA_040063215.1	TRUE	FALSE	FALSE	Contig
998	Mycobacterium tuberculosis	GCA_001378355.1	TRUE	FALSE	FALSE	Scaffold
999	Mycobacterium tuberculosis	GCA_001846275.1	TRUE	FALSE	FALSE	Contig
1000	Mycobacterium tuberculosis	GCA_001149285.1	TRUE	FALSE	FALSE	Scaffold
1001	Mycobacterium tuberculosis	GCA_003395345.1	TRUE	FALSE	FALSE	Contig
1002	Mycobacterium tuberculosis	GCA_000676695.1	TRUE	FALSE	FALSE	Scaffold
1003	Mycobacterium tuberculosis	GCA_031625875.1	TRUE	FALSE	FALSE	Contig
1004	Mycobacterium tuberculosis	GCA_900127215.1	TRUE	FALSE	FALSE	Scaffold
1005	Mycobacterium tuberculosis	GCA_023864725.1	TRUE	FALSE	FALSE	Contig
1006	Mycobacterium tuberculosis	GCA_044359725.1	TRUE	FALSE	FALSE	Complete Genome
1007	Mycobacterium tuberculosis	GCA_001389195.1	TRUE	FALSE	FALSE	Scaffold
1008	Mycobacterium tuberculosis	GCA_001322545.1	TRUE	FALSE	FALSE	Contig
1009	Mycobacterium tuberculosis	GCA_002895065.1	TRUE	FALSE	FALSE	Chromosome
1010	Mycobacterium tuberculosis	GCA_000665465.1	TRUE	FALSE	FALSE	Scaffold
1011	Mycobacterium tuberculosis	GCA_003383265.1	TRUE	FALSE	FALSE	Scaffold
1012	Mycobacterium tuberculosis	GCA_000665425.1	TRUE	FALSE	FALSE	Scaffold
1013	Mycobacterium tuberculosis	GCA_002703735.1	TRUE	FALSE	FALSE	Contig
1014	Mycobacterium tuberculosis	GCA_001944225.1	TRUE	FALSE	FALSE	Contig
1015	Mycobacterium tuberculosis	GCA_000680455.1	TRUE	FALSE	FALSE	Scaffold
1016	Mycobacterium tuberculosis	GCA_009663875.1	TRUE	FALSE	FALSE	Contig
1017	Mycobacterium tuberculosis	GCA_009866565.1	TRUE	FALSE	FALSE	Contig
1018	Mycobacterium tuberculosis	GCA_001378295.1	TRUE	FALSE	FALSE	Contig
1019	Mycobacterium tuberculosis	GCA_001943225.1	TRUE	FALSE	FALSE	Scaffold
1020	Mycobacterium tuberculosis	GCA_001839965.1	TRUE	FALSE	FALSE	Contig
1021	Mycobacterium tuberculosis	GCA_025399495.1	TRUE	FALSE	TRUE	Contig
1022	Mycobacterium tuberculosis	GCA_008042425.1	TRUE	FALSE	FALSE	Contig
1023	Mycobacterium tuberculosis	GCA_001947895.1	TRUE	TRUE	TRUE	Contig
1024	Mycobacterium tuberculosis	GCA_004107115.1	TRUE	FALSE	FALSE	Contig
1025	Mycobacterium tuberculosis	GCA_000662665.1	TRUE	FALSE	FALSE	Scaffold
1026	Mycobacterium tuberculosis	GCA_000680695.1	TRUE	FALSE	FALSE	Scaffold
1027	Mycobacterium tuberculosis	GCA_001328375.1	TRUE	FALSE	FALSE	Scaffold
1028	Mycobacterium tuberculosis	GCA_001386055.1	TRUE	FALSE	FALSE	Scaffold
1029	Mycobacterium tuberculosis	GCA_000681275.1	TRUE	FALSE	FALSE	Scaffold
1030	Mycobacterium tuberculosis	GCA_001328095.1	TRUE	FALSE	FALSE	Scaffold
1031	Mycobacterium tuberculosis	GCA_001388375.1	TRUE	FALSE	TRUE	Scaffold
1032	Mycobacterium tuberculosis	GCA_025818635.1	TRUE	FALSE	FALSE	Contig
1033	Mycobacterium tuberculosis	GCA_000653195.1	TRUE	FALSE	FALSE	Scaffold
1034	Mycobacterium tuberculosis	GCA_000736075.1	TRUE	FALSE	FALSE	Chromosome
1035	Mycobacterium tuberculosis	GCA_000663785.1	TRUE	FALSE	FALSE	Scaffold
1036	Mycobacterium tuberculosis	GCA_030242725.1	TRUE	FALSE	FALSE	Contig
1037	Mycobacterium tuberculosis	GCA_001397815.1	TRUE	FALSE	FALSE	Scaffold
1038	Mycobacterium tuberculosis	GCA_000652035.1	TRUE	FALSE	FALSE	Scaffold
1039	Mycobacterium tuberculosis	GCA_001852025.1	TRUE	FALSE	FALSE	Contig
1040	Mycobacterium tuberculosis	GCA_000715255.1	TRUE	FALSE	FALSE	Contig
1041	Mycobacterium tuberculosis	GCA_023864415.1	TRUE	FALSE	FALSE	Contig
1042	Mycobacterium tuberculosis	GCA_001384715.1	TRUE	FALSE	FALSE	Scaffold
1043	Mycobacterium tuberculosis	GCA_001325105.1	TRUE	FALSE	TRUE	Scaffold
1044	Mycobacterium tuberculosis	GCA_002447835.1	TRUE	FALSE	FALSE	Complete Genome
1045	Mycobacterium tuberculosis	GCA_001846345.1	TRUE	FALSE	TRUE	Scaffold
1046	Mycobacterium tuberculosis	GCA_030567075.1	TRUE	FALSE	TRUE	Complete Genome
1047	Mycobacterium tuberculosis	GCA_000155305.1	TRUE	FALSE	FALSE	Scaffold
1048	Mycobacterium tuberculosis	GCA_001385195.1	TRUE	FALSE	FALSE	Scaffold
1049	Mycobacterium tuberculosis	GCA_014899865.1	TRUE	FALSE	FALSE	Complete Genome
1050	Mycobacterium tuberculosis	GCA_900124605.1	TRUE	FALSE	FALSE	Scaffold
1051	Mycobacterium tuberculosis	GCA_001840505.1	TRUE	FALSE	FALSE	Contig
1052	Mycobacterium tuberculosis	GCA_001391435.1	TRUE	FALSE	TRUE	Scaffold
1053	Mycobacterium tuberculosis	GCA_003393695.1	TRUE	FALSE	FALSE	Scaffold
1054	Mycobacterium tuberculosis	GCA_000749605.1	TRUE	FALSE	FALSE	Contig
1055	Mycobacterium tuberculosis	GCA_004113565.1	TRUE	FALSE	FALSE	Contig
1056	Mycobacterium tuberculosis	GCA_000656075.1	TRUE	FALSE	FALSE	Scaffold
1057	Mycobacterium tuberculosis	GCA_000463215.1	TRUE	FALSE	FALSE	Contig
1058	Mycobacterium tuberculosis	GCA_000736195.1	TRUE	FALSE	FALSE	Chromosome
1059	Mycobacterium tuberculosis	GCA_000680675.1	TRUE	FALSE	FALSE	Scaffold
1060	Mycobacterium tuberculosis	GCA_001845545.1	TRUE	FALSE	FALSE	Contig
1061	Mycobacterium tuberculosis	GCA_001377755.1	TRUE	FALSE	FALSE	Contig
1062	Mycobacterium tuberculosis	GCA_001395275.1	TRUE	FALSE	FALSE	Scaffold
1063	Mycobacterium tuberculosis	GCA_002131395.1	TRUE	FALSE	FALSE	Contig
1064	Mycobacterium tuberculosis	GCA_000670835.1	TRUE	FALSE	FALSE	Scaffold
1065	Mycobacterium tuberculosis	GCA_000660225.1	TRUE	FALSE	FALSE	Scaffold
1066	Mycobacterium tuberculosis	GCA_002130825.1	TRUE	FALSE	FALSE	Contig
1067	Mycobacterium tuberculosis	GCA_014900155.1	TRUE	FALSE	FALSE	Complete Genome
1068	Mycobacterium tuberculosis	GCA_001327995.1	TRUE	FALSE	FALSE	Scaffold
1069	Mycobacterium tuberculosis	GCA_001948155.1	TRUE	FALSE	FALSE	Contig
1070	Mycobacterium tuberculosis	GCA_000659025.1	TRUE	FALSE	FALSE	Scaffold
1071	Mycobacterium tuberculosis	GCA_051294545.1	TRUE	FALSE	FALSE	Complete Genome
1072	Mycobacterium tuberculosis	GCA_001155105.1	TRUE	FALSE	TRUE	Scaffold
1073	Mycobacterium tuberculosis	GCA_963993295.1	TRUE	FALSE	TRUE	Complete Genome
1074	Mycobacterium tuberculosis	GCA_900123365.1	TRUE	FALSE	FALSE	Scaffold
1075	Mycobacterium tuberculosis	GCA_001846705.1	TRUE	FALSE	FALSE	Contig
1076	Mycobacterium tuberculosis	GCA_003394535.1	TRUE	FALSE	FALSE	Scaffold
1077	Mycobacterium tuberculosis	GCA_001350875.1	TRUE	FALSE	FALSE	Scaffold
1078	Mycobacterium tuberculosis	GCA_031625935.1	TRUE	FALSE	FALSE	Contig
1079	Mycobacterium tuberculosis	GCA_000654415.1	TRUE	FALSE	FALSE	Scaffold
1080	Mycobacterium tuberculosis	GCA_003293655.1	TRUE	FALSE	FALSE	Complete Genome
1081	Mycobacterium tuberculosis	GCA_014900515.1	TRUE	FALSE	FALSE	Complete Genome
1082	Mycobacterium tuberculosis	GCA_040062975.1	TRUE	FALSE	FALSE	Contig
1083	Mycobacterium tuberculosis	GCA_003398815.1	TRUE	FALSE	FALSE	Scaffold
1084	Mycobacterium tuberculosis	GCA_003398645.1	TRUE	FALSE	TRUE	Scaffold
1085	Mycobacterium tuberculosis	GCA_000680155.1	TRUE	FALSE	FALSE	Scaffold
1086	Mycobacterium tuberculosis	GCA_001844655.1	TRUE	FALSE	TRUE	Contig
1087	Mycobacterium tuberculosis	GCA_001195845.1	TRUE	FALSE	FALSE	Scaffold
1088	Mycobacterium tuberculosis	GCA_001380075.1	TRUE	FALSE	FALSE	Scaffold
1089	Mycobacterium tuberculosis	GCA_900121715.1	TRUE	FALSE	FALSE	Scaffold
1090	Mycobacterium tuberculosis	GCA_001382655.1	TRUE	FALSE	FALSE	Scaffold
1091	Mycobacterium tuberculosis	GCA_007004165.1	TRUE	FALSE	FALSE	Contig
1092	Mycobacterium tuberculosis	GCA_004121485.1	TRUE	FALSE	FALSE	Contig
1093	Mycobacterium tuberculosis	GCA_900120635.1	TRUE	FALSE	TRUE	Scaffold
1094	Mycobacterium tuberculosis	GCA_000466125.2	TRUE	FALSE	FALSE	Contig
1095	Mycobacterium tuberculosis	GCA_001944055.1	TRUE	FALSE	FALSE	Scaffold
1096	Mycobacterium tuberculosis	GCA_000389925.1	TRUE	FALSE	FALSE	Complete Genome
1097	Mycobacterium tuberculosis	GCA_900120475.1	TRUE	FALSE	FALSE	Scaffold
1098	Mycobacterium tuberculosis	GCA_000678795.1	TRUE	FALSE	FALSE	Scaffold
1099	Mycobacterium tuberculosis	GCA_000655355.1	TRUE	FALSE	FALSE	Scaffold
1100	Mycobacterium tuberculosis	GCA_009857015.1	TRUE	FALSE	FALSE	Chromosome
1101	Mycobacterium tuberculosis	GCA_000666345.1	TRUE	FALSE	TRUE	Scaffold
1102	Mycobacterium tuberculosis	GCA_001325025.1	TRUE	FALSE	FALSE	Scaffold
1103	Mycobacterium tuberculosis	GCA_000663705.1	TRUE	FALSE	FALSE	Scaffold
1104	Mycobacterium tuberculosis	GCA_000678375.1	TRUE	FALSE	FALSE	Scaffold
1105	Mycobacterium tuberculosis	GCA_030285765.1	TRUE	FALSE	FALSE	Complete Genome
1106	Mycobacterium tuberculosis	GCA_029867105.1	TRUE	FALSE	FALSE	Complete Genome
1107	Mycobacterium tuberculosis	GCA_001155985.1	TRUE	FALSE	FALSE	Scaffold
1108	Mycobacterium tuberculosis	GCA_001846395.1	TRUE	FALSE	FALSE	Contig
1109	Mycobacterium tuberculosis	GCA_002130195.1	TRUE	FALSE	FALSE	Contig
1110	Mycobacterium tuberculosis	GCA_900169655.1	TRUE	FALSE	FALSE	Contig
1111	Mycobacterium tuberculosis	GCA_003545775.1	TRUE	FALSE	FALSE	Scaffold
1112	Mycobacterium tuberculosis	GCA_003399085.1	TRUE	FALSE	TRUE	Scaffold
1113	Mycobacterium tuberculosis	GCA_002887065.1	TRUE	FALSE	FALSE	Complete Genome
1114	Mycobacterium tuberculosis	GCA_001396955.1	TRUE	FALSE	FALSE	Scaffold
1115	Mycobacterium tuberculosis	GCA_004135425.1	TRUE	FALSE	FALSE	Contig
1116	Mycobacterium tuberculosis	GCA_040949645.1	TRUE	FALSE	FALSE	Contig
1117	Mycobacterium tuberculosis	GCA_014899265.1	TRUE	FALSE	FALSE	Complete Genome
1118	Mycobacterium tuberculosis	GCA_000674635.1	TRUE	FALSE	FALSE	Scaffold
1119	Mycobacterium tuberculosis	GCA_040537265.1	TRUE	FALSE	FALSE	Contig
1120	Mycobacterium tuberculosis	GCA_003395925.1	TRUE	FALSE	FALSE	Scaffold
1121	Mycobacterium tuberculosis	GCA_000665845.1	TRUE	FALSE	FALSE	Scaffold
1122	Mycobacterium tuberculosis	GCA_001322565.1	TRUE	FALSE	FALSE	Contig
1123	Mycobacterium tuberculosis	GCA_900124145.1	TRUE	FALSE	FALSE	Scaffold
1124	Mycobacterium tuberculosis	GCA_003398635.1	TRUE	FALSE	FALSE	Contig
1125	Mycobacterium tuberculosis	GCA_040949485.1	TRUE	FALSE	FALSE	Contig
1126	Mycobacterium tuberculosis	GCA_000672335.1	TRUE	FALSE	FALSE	Scaffold
1127	Mycobacterium tuberculosis	GCA_000660725.1	TRUE	FALSE	FALSE	Scaffold
1128	Mycobacterium tuberculosis	GCA_001946815.1	TRUE	FALSE	FALSE	Scaffold
1129	Mycobacterium tuberculosis	GCA_001323785.1	TRUE	FALSE	FALSE	Scaffold
1130	Mycobacterium tuberculosis	GCA_001840235.1	TRUE	FALSE	FALSE	Contig
1131	Mycobacterium tuberculosis	GCA_004105695.1	TRUE	FALSE	FALSE	Scaffold
1132	Mycobacterium tuberculosis	GCA_000665905.1	TRUE	FALSE	FALSE	Scaffold
1133	Mycobacterium tuberculosis	GCA_000443595.1	TRUE	FALSE	FALSE	Chromosome
1134	Mycobacterium tuberculosis	GCA_002130855.1	TRUE	FALSE	TRUE	Contig
1135	Mycobacterium tuberculosis	GCA_900121665.1	TRUE	FALSE	FALSE	Scaffold
1136	Mycobacterium tuberculosis	GCA_000680255.1	TRUE	FALSE	FALSE	Scaffold
1137	Mycobacterium tuberculosis	GCA_001392575.1	TRUE	FALSE	FALSE	Scaffold
1138	Mycobacterium tuberculosis	GCA_000666705.1	TRUE	FALSE	FALSE	Scaffold
1139	Mycobacterium tuberculosis	GCA_000652835.1	TRUE	FALSE	FALSE	Scaffold
1140	Mycobacterium tuberculosis	GCA_900121375.1	TRUE	FALSE	FALSE	Scaffold
1141	Mycobacterium tuberculosis	GCA_001397715.1	TRUE	FALSE	FALSE	Scaffold
1142	Mycobacterium tuberculosis	GCA_965124305.1	TRUE	FALSE	FALSE	Complete Genome
1143	Mycobacterium tuberculosis	GCA_008014405.1	TRUE	FALSE	FALSE	Scaffold
1144	Mycobacterium tuberculosis	GCA_004110375.1	TRUE	TRUE	TRUE	Contig
1145	Mycobacterium tuberculosis	GCA_020683445.1	TRUE	FALSE	FALSE	Chromosome
1146	Mycobacterium tuberculosis	GCA_900123545.1	TRUE	FALSE	FALSE	Scaffold
1147	Mycobacterium tuberculosis	GCA_000679095.1	TRUE	FALSE	FALSE	Scaffold
1148	Mycobacterium tuberculosis	GCA_001944715.1	TRUE	FALSE	FALSE	Contig
1149	Mycobacterium tuberculosis	GCA_001395455.1	TRUE	FALSE	TRUE	Scaffold
1150	Mycobacterium tuberculosis	GCA_030285705.1	TRUE	FALSE	FALSE	Complete Genome
1151	Mycobacterium tuberculosis	GCA_040949025.1	TRUE	FALSE	FALSE	Contig
1152	Mycobacterium tuberculosis	GCA_000668075.1	TRUE	FALSE	FALSE	Scaffold
1153	Mycobacterium tuberculosis	GCA_001384075.1	TRUE	FALSE	FALSE	Scaffold
1154	Mycobacterium tuberculosis	GCA_001323045.1	TRUE	FALSE	FALSE	Scaffold
1155	Mycobacterium tuberculosis	GCA_001287485.1	TRUE	FALSE	FALSE	Scaffold
1156	Mycobacterium tuberculosis	GCA_001948525.1	TRUE	FALSE	FALSE	Contig
1157	Mycobacterium tuberculosis	GCA_000443575.1	TRUE	FALSE	FALSE	Chromosome
1158	Mycobacterium tuberculosis	GCA_000667105.1	TRUE	FALSE	FALSE	Scaffold
1159	Mycobacterium tuberculosis	GCA_001390535.1	TRUE	FALSE	FALSE	Scaffold
1160	Mycobacterium tuberculosis	GCA_040537385.1	TRUE	FALSE	FALSE	Contig
1161	Mycobacterium tuberculosis	GCA_024651785.1	TRUE	FALSE	FALSE	Contig
1162	Mycobacterium tuberculosis	GCA_001385135.1	TRUE	FALSE	FALSE	Scaffold
1163	Mycobacterium tuberculosis	GCA_001376335.1	TRUE	FALSE	FALSE	Scaffold
1164	Mycobacterium tuberculosis	GCA_024651345.1	TRUE	FALSE	FALSE	Contig
1165	Mycobacterium tuberculosis	GCA_000663425.1	TRUE	FALSE	FALSE	Scaffold
1166	Mycobacterium tuberculosis	GCA_001383235.1	TRUE	FALSE	FALSE	Contig
1167	Mycobacterium tuberculosis	GCA_009208405.1	TRUE	FALSE	FALSE	Contig
1168	Mycobacterium tuberculosis	GCA_001169865.1	TRUE	FALSE	FALSE	Scaffold
1169	Mycobacterium tuberculosis	GCA_000663865.1	TRUE	FALSE	FALSE	Scaffold
1170	Mycobacterium tuberculosis	GCA_000673635.1	TRUE	FALSE	FALSE	Scaffold
1171	Mycobacterium tuberculosis	GCA_001840145.1	TRUE	FALSE	TRUE	Contig
1172	Mycobacterium tuberculosis	GCA_014899925.1	TRUE	FALSE	FALSE	Complete Genome
1173	Mycobacterium tuberculosis	GCA_003394415.1	TRUE	FALSE	FALSE	Scaffold
1174	Mycobacterium tuberculosis	GCA_000649415.1	TRUE	FALSE	FALSE	Scaffold
1175	Mycobacterium tuberculosis	GCA_000660405.1	TRUE	FALSE	FALSE	Scaffold
1176	Mycobacterium tuberculosis	GCA_001445345.1	TRUE	FALSE	FALSE	Scaffold
1177	Mycobacterium tuberculosis	GCA_000679535.1	TRUE	FALSE	FALSE	Scaffold
1178	Mycobacterium tuberculosis	GCA_001379215.1	TRUE	FALSE	FALSE	Contig
1179	Mycobacterium tuberculosis	GCA_001845375.1	TRUE	FALSE	FALSE	Contig
1180	Mycobacterium tuberculosis	GCA_001345255.1	TRUE	FALSE	FALSE	Scaffold
1181	Mycobacterium tuberculosis	GCA_002000945.1	TRUE	FALSE	FALSE	Chromosome
1182	Mycobacterium tuberculosis	GCA_001944065.1	TRUE	FALSE	FALSE	Scaffold
1183	Mycobacterium tuberculosis	GCA_965124235.1	TRUE	FALSE	FALSE	Contig
1184	Mycobacterium tuberculosis	GCA_000672615.1	TRUE	FALSE	FALSE	Scaffold
1185	Mycobacterium tuberculosis	GCA_001945125.1	TRUE	FALSE	FALSE	Contig
1186	Mycobacterium tuberculosis	GCA_001389595.1	TRUE	FALSE	FALSE	Scaffold
1187	Mycobacterium tuberculosis	GCA_900121005.1	TRUE	FALSE	FALSE	Scaffold
1188	Mycobacterium tuberculosis	GCA_000463235.1	TRUE	FALSE	FALSE	Contig
1189	Mycobacterium tuberculosis	GCA_004110325.1	TRUE	FALSE	FALSE	Scaffold
1190	Mycobacterium tuberculosis	GCA_031626295.1	TRUE	FALSE	FALSE	Contig
1191	Mycobacterium tuberculosis	GCA_001942905.1	TRUE	FALSE	FALSE	Scaffold
1192	Mycobacterium tuberculosis	GCA_000709615.1	TRUE	FALSE	FALSE	Scaffold
1193	Mycobacterium tuberculosis	GCA_001851635.1	TRUE	FALSE	FALSE	Contig
1194	Mycobacterium tuberculosis	GCA_001391935.1	TRUE	FALSE	FALSE	Scaffold
1195	Mycobacterium tuberculosis	GCA_039906255.1	TRUE	FALSE	FALSE	Chromosome
1196	Mycobacterium tuberculosis	GCA_001389995.1	TRUE	FALSE	FALSE	Scaffold
1197	Mycobacterium tuberculosis	GCA_000664385.1	TRUE	FALSE	FALSE	Scaffold
1198	Mycobacterium tuberculosis	GCA_000680875.1	TRUE	FALSE	FALSE	Scaffold
1199	Mycobacterium tuberculosis	GCA_014899945.1	TRUE	FALSE	FALSE	Complete Genome
1200	Mycobacterium tuberculosis	GCA_001947285.1	TRUE	FALSE	FALSE	Scaffold
1201	Mycobacterium tuberculosis	GCA_000680955.1	TRUE	FALSE	FALSE	Scaffold
1202	Mycobacterium tuberculosis	GCA_000660325.1	TRUE	FALSE	FALSE	Scaffold
1203	Mycobacterium tuberculosis	GCA_000705905.1	TRUE	FALSE	FALSE	Scaffold
1204	Mycobacterium tuberculosis	GCA_965124815.1	TRUE	FALSE	FALSE	Complete Genome
1205	Mycobacterium tuberculosis	GCA_001851325.1	TRUE	FALSE	FALSE	Contig
1206	Mycobacterium tuberculosis	GCA_001396855.1	TRUE	FALSE	FALSE	Scaffold
1207	Mycobacterium tuberculosis	GCA_000672455.1	TRUE	FALSE	FALSE	Scaffold
1208	Mycobacterium tuberculosis	GCA_017901115.1	TRUE	FALSE	TRUE	Complete Genome
1209	Mycobacterium tuberculosis	GCA_900121365.1	TRUE	FALSE	TRUE	Scaffold
1210	Mycobacterium tuberculosis	GCA_001843505.1	TRUE	FALSE	FALSE	Contig
1211	Mycobacterium tuberculosis	GCA_001842255.1	TRUE	FALSE	FALSE	Contig
1212	Mycobacterium tuberculosis	GCA_001851885.1	TRUE	FALSE	FALSE	Scaffold
1213	Mycobacterium tuberculosis	GCA_001388015.1	TRUE	FALSE	FALSE	Scaffold
1214	Mycobacterium tuberculosis	GCA_003398925.1	TRUE	FALSE	TRUE	Scaffold
1215	Mycobacterium tuberculosis	GCA_020684165.1	TRUE	FALSE	FALSE	Chromosome
1216	Mycobacterium tuberculosis	GCA_000674795.1	TRUE	FALSE	FALSE	Scaffold
1217	Mycobacterium tuberculosis	GCA_009208285.1	TRUE	FALSE	FALSE	Contig
1218	Mycobacterium tuberculosis	GCA_000667405.1	TRUE	FALSE	FALSE	Scaffold
1219	Mycobacterium tuberculosis	GCA_000657095.1	TRUE	FALSE	FALSE	Scaffold
1220	Mycobacterium tuberculosis	GCA_000669035.1	TRUE	FALSE	FALSE	Scaffold
1221	Mycobacterium tuberculosis	GCA_001850105.1	TRUE	FALSE	FALSE	Contig
1222	Mycobacterium tuberculosis	GCA_003396385.1	TRUE	FALSE	TRUE	Contig
1223	Mycobacterium tuberculosis	GCA_903992735.1	TRUE	FALSE	FALSE	Contig
1224	Mycobacterium tuberculosis	GCA_000651735.1	TRUE	FALSE	FALSE	Scaffold
1225	Mycobacterium tuberculosis	GCA_001841685.1	TRUE	FALSE	FALSE	Contig
1226	Mycobacterium tuberculosis	GCA_000678975.1	TRUE	FALSE	FALSE	Scaffold
1227	Mycobacterium tuberculosis	GCA_001392495.1	TRUE	FALSE	FALSE	Scaffold
1228	Mycobacterium tuberculosis	GCA_020684625.1	TRUE	FALSE	FALSE	Chromosome
1229	Mycobacterium tuberculosis	GCA_001851295.1	TRUE	FALSE	FALSE	Contig
1230	Mycobacterium tuberculosis	GCA_003392665.1	TRUE	FALSE	FALSE	Contig
1231	Mycobacterium tuberculosis	GCA_001387135.1	TRUE	FALSE	FALSE	Scaffold
1232	Mycobacterium tuberculosis	GCA_001947135.1	TRUE	FALSE	FALSE	Scaffold
1233	Mycobacterium tuberculosis	GCA_017901035.1	TRUE	FALSE	FALSE	Complete Genome
1234	Mycobacterium tuberculosis	GCA_000666445.1	TRUE	FALSE	FALSE	Scaffold
1235	Mycobacterium tuberculosis	GCA_001947665.1	TRUE	FALSE	FALSE	Contig
1236	Mycobacterium tuberculosis	GCA_000679255.1	TRUE	FALSE	TRUE	Scaffold
1237	Mycobacterium tuberculosis	GCA_000669435.1	TRUE	FALSE	FALSE	Scaffold
1238	Mycobacterium tuberculosis	GCA_001845495.1	TRUE	FALSE	FALSE	Contig
1239	Mycobacterium tuberculosis	GCA_002131455.1	TRUE	FALSE	FALSE	Contig
1240	Mycobacterium tuberculosis	GCA_001383675.1	TRUE	FALSE	FALSE	Scaffold
1241	Mycobacterium tuberculosis	GCA_900127185.1	TRUE	FALSE	FALSE	Scaffold
1242	Mycobacterium tuberculosis	GCA_000655815.1	TRUE	FALSE	FALSE	Scaffold
1243	Mycobacterium tuberculosis	GCA_001997545.1	TRUE	FALSE	FALSE	Chromosome
1244	Mycobacterium tuberculosis	GCA_018109305.1	TRUE	FALSE	FALSE	Contig
1245	Mycobacterium tuberculosis	GCA_040539095.1	TRUE	FALSE	FALSE	Contig
1246	Mycobacterium tuberculosis	GCA_001385515.1	TRUE	FALSE	FALSE	Scaffold
1247	Mycobacterium tuberculosis	GCA_000650995.1	TRUE	FALSE	FALSE	Scaffold
1248	Mycobacterium tuberculosis	GCA_001842865.1	TRUE	FALSE	FALSE	Scaffold
1249	Mycobacterium tuberculosis	GCA_001393115.1	TRUE	FALSE	FALSE	Scaffold
1250	Mycobacterium tuberculosis	GCA_001847985.1	TRUE	FALSE	FALSE	Contig
1251	Mycobacterium tuberculosis	GCA_014900815.1	TRUE	FALSE	FALSE	Complete Genome
1252	Mycobacterium tuberculosis	GCA_001391315.1	TRUE	FALSE	TRUE	Scaffold
1253	Mycobacterium tuberculosis	GCA_001389855.1	TRUE	FALSE	TRUE	Scaffold
1254	Mycobacterium tuberculosis	GCA_030244685.1	TRUE	FALSE	FALSE	Contig
1255	Mycobacterium tuberculosis	GCA_001851345.1	TRUE	FALSE	FALSE	Contig
1256	Mycobacterium tuberculosis	GCA_001392155.1	TRUE	FALSE	FALSE	Scaffold
1257	Mycobacterium tuberculosis	GCA_001134885.1	TRUE	FALSE	FALSE	Scaffold
1258	Mycobacterium tuberculosis	GCA_000675135.1	TRUE	FALSE	FALSE	Scaffold
1259	Mycobacterium tuberculosis	GCA_001325225.1	TRUE	FALSE	FALSE	Scaffold
1260	Mycobacterium tuberculosis	GCA_002129805.1	TRUE	FALSE	FALSE	Contig
1261	Mycobacterium tuberculosis	GCA_001851625.1	TRUE	FALSE	FALSE	Contig
1262	Mycobacterium tuberculosis	GCA_000670275.1	TRUE	FALSE	FALSE	Scaffold
1263	Mycobacterium tuberculosis	GCA_000651775.1	TRUE	FALSE	FALSE	Scaffold
1264	Mycobacterium tuberculosis	GCA_001376895.1	TRUE	FALSE	FALSE	Scaffold
1265	Mycobacterium tuberculosis	GCA_004121535.1	TRUE	FALSE	FALSE	Contig
1266	Mycobacterium tuberculosis	GCA_001323205.1	TRUE	FALSE	FALSE	Scaffold
1267	Mycobacterium tuberculosis	GCA_000668375.1	TRUE	FALSE	TRUE	Scaffold
1268	Mycobacterium tuberculosis	GCA_024651725.1	TRUE	FALSE	FALSE	Contig
1269	Mycobacterium tuberculosis	GCA_003395235.1	TRUE	FALSE	TRUE	Scaffold
1270	Mycobacterium tuberculosis	GCA_003049225.1	TRUE	FALSE	FALSE	Contig
1271	Mycobacterium tuberculosis	GCA_001852265.1	TRUE	FALSE	FALSE	Contig
1272	Mycobacterium tuberculosis	GCA_004112935.1	TRUE	FALSE	FALSE	Contig
1273	Mycobacterium tuberculosis	GCA_000660565.1	TRUE	FALSE	FALSE	Scaffold
1274	Mycobacterium tuberculosis	GCA_040539165.1	TRUE	TRUE	TRUE	Contig
1275	Mycobacterium tuberculosis	GCA_001845825.1	TRUE	FALSE	FALSE	Scaffold
1276	Mycobacterium tuberculosis	GCA_001850665.1	TRUE	FALSE	FALSE	Contig
1277	Mycobacterium tuberculosis	GCA_004109145.1	TRUE	FALSE	FALSE	Contig
1278	Mycobacterium tuberculosis	GCA_900124055.1	TRUE	FALSE	FALSE	Scaffold
1279	Mycobacterium tuberculosis	GCA_001131705.1	TRUE	FALSE	FALSE	Scaffold
1280	Mycobacterium tuberculosis	GCA_002447395.1	TRUE	FALSE	FALSE	Complete Genome
1281	Mycobacterium tuberculosis	GCA_001147025.1	TRUE	FALSE	FALSE	Scaffold
1282	Mycobacterium tuberculosis	GCA_001379495.1	TRUE	FALSE	FALSE	Scaffold
1283	Mycobacterium tuberculosis	GCA_000674275.1	TRUE	FALSE	FALSE	Scaffold
1284	Mycobacterium tuberculosis	GCA_001948205.1	TRUE	FALSE	FALSE	Contig
1285	Mycobacterium tuberculosis	GCA_014901035.1	TRUE	FALSE	FALSE	Complete Genome
1286	Mycobacterium tuberculosis	GCA_001389275.1	TRUE	FALSE	FALSE	Scaffold
1287	Mycobacterium tuberculosis	GCA_000177915.2	TRUE	FALSE	FALSE	Scaffold
1288	Mycobacterium tuberculosis	GCA_001203055.1	TRUE	FALSE	FALSE	Scaffold
1289	Mycobacterium tuberculosis	GCA_040063005.1	TRUE	FALSE	FALSE	Contig
1290	Mycobacterium tuberculosis	GCA_000650675.1	TRUE	FALSE	TRUE	Scaffold
1291	Mycobacterium tuberculosis	GCA_001849125.1	TRUE	FALSE	FALSE	Contig
1292	Mycobacterium tuberculosis	GCA_003392945.1	TRUE	FALSE	FALSE	Contig
1293	Mycobacterium tuberculosis	GCA_000651475.1	TRUE	FALSE	TRUE	Scaffold
1294	Mycobacterium tuberculosis	GCA_000669015.1	TRUE	FALSE	FALSE	Scaffold
1295	Mycobacterium tuberculosis	GCA_004327545.1	TRUE	FALSE	FALSE	Contig
1296	Mycobacterium tuberculosis	GCA_000673395.1	TRUE	FALSE	TRUE	Scaffold
1297	Mycobacterium tuberculosis	GCA_003031165.1	TRUE	FALSE	FALSE	Scaffold
1298	Mycobacterium tuberculosis	GCA_001322745.1	TRUE	FALSE	FALSE	Scaffold
1299	Mycobacterium tuberculosis	GCA_000663305.1	TRUE	FALSE	FALSE	Scaffold
1300	Mycobacterium tuberculosis	GCA_001396775.1	TRUE	FALSE	FALSE	Scaffold
1301	Mycobacterium tuberculosis	GCA_003049125.1	TRUE	FALSE	FALSE	Contig
1302	Mycobacterium tuberculosis	GCA_001997585.1	TRUE	FALSE	FALSE	Chromosome
1303	Mycobacterium tuberculosis	GCA_000680835.1	TRUE	FALSE	FALSE	Scaffold
1304	Mycobacterium tuberculosis	GCA_001385495.1	TRUE	FALSE	TRUE	Scaffold
1305	Mycobacterium tuberculosis	GCA_004106495.1	TRUE	FALSE	TRUE	Contig
1306	Mycobacterium tuberculosis	GCA_004105635.1	TRUE	FALSE	FALSE	Contig
1307	Mycobacterium tuberculosis	GCA_001138485.1	TRUE	FALSE	FALSE	Scaffold
1308	Mycobacterium tuberculosis	GCA_009730215.1	TRUE	TRUE	TRUE	Complete Genome
1309	Mycobacterium tuberculosis	GCA_000705925.1	TRUE	FALSE	FALSE	Scaffold
1310	Mycobacterium tuberculosis	GCA_000661365.1	TRUE	FALSE	FALSE	Scaffold
1311	Mycobacterium tuberculosis	GCA_004113495.1	TRUE	FALSE	TRUE	Contig
1312	Mycobacterium tuberculosis	GCA_900124105.1	TRUE	FALSE	FALSE	Scaffold
1313	Mycobacterium tuberculosis	GCA_001325265.1	TRUE	FALSE	FALSE	Scaffold
1314	Mycobacterium tuberculosis	GCA_000155145.1	TRUE	FALSE	FALSE	Scaffold
1315	Mycobacterium tuberculosis	GCA_001378815.1	TRUE	FALSE	FALSE	Scaffold
1316	Mycobacterium tuberculosis	GCA_001852275.1	TRUE	FALSE	FALSE	Scaffold
1317	Mycobacterium tuberculosis	GCA_002116795.1	TRUE	FALSE	FALSE	Complete Genome
1318	Mycobacterium tuberculosis	GCA_004107375.1	TRUE	FALSE	FALSE	Scaffold
1319	Mycobacterium tuberculosis	GCA_001946885.1	TRUE	FALSE	FALSE	Contig
1320	Mycobacterium tuberculosis	GCA_001386695.1	TRUE	FALSE	FALSE	Scaffold
1321	Mycobacterium tuberculosis	GCA_001383395.1	TRUE	FALSE	FALSE	Scaffold
1322	Mycobacterium tuberculosis	GCA_000661675.1	TRUE	FALSE	FALSE	Scaffold
1323	Mycobacterium tuberculosis	GCA_001392715.1	TRUE	FALSE	FALSE	Scaffold
1324	Mycobacterium tuberculosis	GCA_001388315.1	TRUE	FALSE	TRUE	Scaffold
1325	Mycobacterium tuberculosis	GCA_003546385.1	TRUE	FALSE	FALSE	Scaffold
1326	Mycobacterium tuberculosis	GCA_000651955.1	TRUE	FALSE	FALSE	Scaffold
1327	Mycobacterium tuberculosis	GCA_004106075.1	TRUE	FALSE	FALSE	Contig
1328	Mycobacterium tuberculosis	GCA_000676155.1	TRUE	FALSE	FALSE	Scaffold
1329	Mycobacterium tuberculosis	GCA_001948765.1	TRUE	FALSE	FALSE	Contig
1330	Mycobacterium tuberculosis	GCA_000804245.1	TRUE	FALSE	FALSE	Contig
1331	Mycobacterium tuberculosis	GCA_006379245.1	TRUE	FALSE	FALSE	Scaffold
1332	Mycobacterium tuberculosis	GCA_001946645.1	TRUE	FALSE	TRUE	Scaffold
1333	Mycobacterium tuberculosis	GCA_001379135.1	TRUE	FALSE	TRUE	Scaffold
1334	Mycobacterium tuberculosis	GCA_900121115.1	TRUE	FALSE	FALSE	Scaffold
1335	Mycobacterium tuberculosis	GCA_000666765.1	TRUE	FALSE	FALSE	Scaffold
1336	Mycobacterium tuberculosis	GCA_000666545.1	TRUE	FALSE	FALSE	Scaffold
1337	Mycobacterium tuberculosis	GCA_001204575.1	TRUE	FALSE	FALSE	Scaffold
1338	Mycobacterium tuberculosis	GCA_001396155.1	TRUE	FALSE	FALSE	Scaffold
1339	Mycobacterium tuberculosis	GCA_001396335.1	TRUE	FALSE	TRUE	Scaffold
1340	Mycobacterium tuberculosis	GCA_001391855.1	TRUE	FALSE	FALSE	Scaffold
1341	Mycobacterium tuberculosis	GCA_047111155.1	TRUE	FALSE	FALSE	Complete Genome
1342	Mycobacterium tuberculosis	GCA_003395575.1	TRUE	FALSE	FALSE	Contig
1343	Mycobacterium tuberculosis	GCA_001388095.1	TRUE	FALSE	FALSE	Scaffold
1344	Mycobacterium tuberculosis	GCA_025916585.1	TRUE	FALSE	FALSE	Contig
1345	Mycobacterium tuberculosis	GCA_029867125.1	TRUE	FALSE	FALSE	Complete Genome
1346	Mycobacterium tuberculosis	GCA_001099745.1	TRUE	FALSE	FALSE	Scaffold
1347	Mycobacterium tuberculosis	GCA_004109835.1	TRUE	FALSE	FALSE	Scaffold
1348	Mycobacterium tuberculosis	GCA_004114045.1	TRUE	FALSE	FALSE	Scaffold
1349	Mycobacterium tuberculosis	GCA_003398835.1	TRUE	FALSE	TRUE	Scaffold
1350	Mycobacterium tuberculosis	GCA_001843645.1	TRUE	FALSE	FALSE	Contig
1351	Mycobacterium tuberculosis	GCA_001382055.1	TRUE	FALSE	FALSE	Scaffold
1352	Mycobacterium tuberculosis	GCA_004105575.1	TRUE	FALSE	FALSE	Scaffold
1353	Mycobacterium tuberculosis	GCA_001378975.1	TRUE	FALSE	TRUE	Scaffold
1354	Mycobacterium tuberculosis	GCA_001387835.1	TRUE	FALSE	FALSE	Scaffold
1355	Mycobacterium tuberculosis	GCA_001380775.1	TRUE	FALSE	FALSE	Scaffold
1356	Mycobacterium tuberculosis	GCA_002104695.1	TRUE	FALSE	FALSE	Contig
1357	Mycobacterium tuberculosis	GCA_000667995.1	TRUE	FALSE	FALSE	Scaffold
1358	Mycobacterium tuberculosis	GCA_004106085.1	TRUE	FALSE	FALSE	Contig
1359	Mycobacterium tuberculosis	GCA_040949705.1	TRUE	FALSE	FALSE	Contig
1360	Mycobacterium tuberculosis	GCA_001839885.1	TRUE	FALSE	FALSE	Scaffold
1361	Mycobacterium tuberculosis	GCA_001397475.1	TRUE	FALSE	FALSE	Scaffold
1362	Mycobacterium tuberculosis	GCA_000153685.2	TRUE	FALSE	FALSE	Complete Genome
1363	Mycobacterium tuberculosis	GCA_001397915.1	TRUE	FALSE	TRUE	Scaffold
1364	Mycobacterium tuberculosis	GCA_000651175.1	TRUE	FALSE	FALSE	Scaffold
1365	Mycobacterium tuberculosis	GCA_000673075.1	TRUE	FALSE	FALSE	Scaffold
1366	Mycobacterium tuberculosis	GCA_000663525.1	TRUE	FALSE	FALSE	Scaffold
1367	Mycobacterium tuberculosis	GCA_900122345.1	TRUE	FALSE	FALSE	Scaffold
1368	Mycobacterium tuberculosis	GCA_004113845.1	TRUE	FALSE	FALSE	Contig
1369	Mycobacterium tuberculosis	GCA_000652535.1	TRUE	FALSE	FALSE	Scaffold
1370	Mycobacterium tuberculosis	GCA_001750865.1	TRUE	FALSE	FALSE	Complete Genome
1371	Mycobacterium tuberculosis	GCA_001322445.1	TRUE	FALSE	FALSE	Scaffold
1372	Mycobacterium tuberculosis	GCA_001275565.2	TRUE	FALSE	FALSE	Complete Genome
1373	Mycobacterium tuberculosis	GCA_003393845.1	TRUE	FALSE	FALSE	Contig
1374	Mycobacterium tuberculosis	GCA_000751795.1	TRUE	FALSE	FALSE	Contig
1375	Mycobacterium tuberculosis	GCA_004110645.1	TRUE	FALSE	FALSE	Contig
1376	Mycobacterium tuberculosis	GCA_000664945.1	TRUE	FALSE	FALSE	Scaffold
1377	Mycobacterium tuberculosis	GCA_030242615.1	TRUE	FALSE	FALSE	Contig
1378	Mycobacterium tuberculosis	GCA_001946005.1	TRUE	FALSE	FALSE	Contig
1379	Mycobacterium tuberculosis	GCA_003391955.1	TRUE	FALSE	FALSE	Scaffold
1380	Mycobacterium tuberculosis	GCA_004109945.1	TRUE	FALSE	FALSE	Contig
1381	Mycobacterium tuberculosis	GCA_001208625.1	TRUE	FALSE	FALSE	Scaffold
1382	Mycobacterium tuberculosis	GCA_000650515.1	TRUE	FALSE	FALSE	Scaffold
1383	Mycobacterium tuberculosis	GCA_023864575.1	TRUE	FALSE	FALSE	Contig
1384	Mycobacterium tuberculosis	GCA_004110635.1	TRUE	FALSE	FALSE	Contig
1385	Mycobacterium tuberculosis	GCA_006379145.1	TRUE	FALSE	FALSE	Scaffold
1386	Mycobacterium tuberculosis	GCA_000649855.1	TRUE	FALSE	FALSE	Scaffold
1387	Mycobacterium tuberculosis	GCA_002130395.1	TRUE	FALSE	FALSE	Contig
1388	Mycobacterium tuberculosis	GCA_001848685.1	TRUE	FALSE	FALSE	Contig
1389	Mycobacterium tuberculosis	GCA_003396405.1	TRUE	FALSE	FALSE	Scaffold
1390	Mycobacterium tuberculosis	GCA_001103985.1	TRUE	FALSE	FALSE	Scaffold
1391	Mycobacterium tuberculosis	GCA_001323685.1	TRUE	FALSE	TRUE	Scaffold
1392	Mycobacterium tuberculosis	GCA_018109245.1	TRUE	FALSE	FALSE	Contig
1393	Mycobacterium tuberculosis	GCA_007859415.1	TRUE	FALSE	FALSE	Contig
1394	Mycobacterium tuberculosis	GCA_001390215.1	TRUE	FALSE	FALSE	Scaffold
1395	Mycobacterium tuberculosis	GCA_001350475.1	TRUE	FALSE	FALSE	Contig
1396	Mycobacterium tuberculosis	GCA_004107085.1	TRUE	FALSE	FALSE	Contig
1397	Mycobacterium tuberculosis	GCA_000263135.1	TRUE	FALSE	FALSE	Chromosome
1398	Mycobacterium tuberculosis	GCA_003398655.1	TRUE	FALSE	FALSE	Scaffold
1399	Mycobacterium tuberculosis	GCA_001842565.1	TRUE	FALSE	FALSE	Contig
1400	Mycobacterium tuberculosis	GCA_001385455.1	TRUE	FALSE	FALSE	Scaffold
1401	Mycobacterium tuberculosis	GCA_000674955.1	TRUE	FALSE	FALSE	Scaffold
1402	Mycobacterium tuberculosis	GCA_025917075.1	TRUE	FALSE	TRUE	Contig
1403	Mycobacterium tuberculosis	GCA_000651235.1	TRUE	FALSE	FALSE	Scaffold
1404	Mycobacterium tuberculosis	GCA_001391375.1	TRUE	FALSE	FALSE	Scaffold
1405	Mycobacterium tuberculosis	GCA_001852325.1	TRUE	FALSE	FALSE	Contig
1406	Mycobacterium tuberculosis	GCA_004108955.1	TRUE	FALSE	FALSE	Contig
1407	Mycobacterium tuberculosis	GCA_000735935.1	TRUE	FALSE	FALSE	Chromosome
1408	Mycobacterium tuberculosis	GCA_001849675.1	TRUE	FALSE	FALSE	Contig
1409	Mycobacterium tuberculosis	GCA_001319005.1	TRUE	FALSE	FALSE	Scaffold
1410	Mycobacterium tuberculosis	GCA_025916495.1	TRUE	FALSE	FALSE	Contig
1411	Mycobacterium tuberculosis	GCA_000676575.1	TRUE	FALSE	FALSE	Scaffold
1412	Mycobacterium tuberculosis	GCA_004327585.1	TRUE	FALSE	FALSE	Scaffold
1413	Mycobacterium tuberculosis	GCA_004105485.1	TRUE	FALSE	FALSE	Contig
1414	Mycobacterium tuberculosis	GCA_001388655.1	TRUE	FALSE	FALSE	Scaffold
1415	Mycobacterium tuberculosis	GCA_001947385.1	TRUE	FALSE	FALSE	Contig
1416	Mycobacterium tuberculosis	GCA_004109435.1	TRUE	FALSE	FALSE	Scaffold
1417	Mycobacterium tuberculosis	GCA_001379335.1	TRUE	FALSE	FALSE	Scaffold
1418	Mycobacterium tuberculosis	GCA_017814835.1	TRUE	FALSE	FALSE	Contig
1419	Mycobacterium tuberculosis	GCA_001131785.1	TRUE	FALSE	FALSE	Contig
1420	Mycobacterium tuberculosis	GCA_000445955.1	TRUE	FALSE	FALSE	Chromosome
1421	Mycobacterium tuberculosis	GCA_900122995.1	TRUE	FALSE	FALSE	Scaffold
1422	Mycobacterium tuberculosis	GCA_900123055.1	TRUE	FALSE	FALSE	Scaffold
1423	Mycobacterium tuberculosis	GCA_002129305.1	TRUE	FALSE	FALSE	Contig
1424	Mycobacterium tuberculosis	GCA_030244465.1	TRUE	FALSE	FALSE	Contig
1425	Mycobacterium tuberculosis	GCA_001209825.1	TRUE	FALSE	FALSE	Scaffold
1426	Mycobacterium tuberculosis	GCA_047689315.1	TRUE	FALSE	TRUE	Contig
1427	Mycobacterium tuberculosis	GCA_004106895.1	TRUE	FALSE	FALSE	Contig
1428	Mycobacterium tuberculosis	GCA_000220415.1	TRUE	FALSE	FALSE	Chromosome
1429	Mycobacterium tuberculosis	GCA_001325165.1	TRUE	FALSE	FALSE	Scaffold
1430	Mycobacterium tuberculosis	GCA_001387215.1	TRUE	FALSE	FALSE	Scaffold
1431	Mycobacterium tuberculosis	GCA_001377655.1	TRUE	FALSE	FALSE	Contig
1432	Mycobacterium tuberculosis	GCA_001393815.1	TRUE	FALSE	FALSE	Scaffold
1433	Mycobacterium tuberculosis	GCA_002116855.1	TRUE	FALSE	FALSE	Complete Genome
1434	Mycobacterium tuberculosis	GCA_001841195.1	TRUE	FALSE	FALSE	Contig
1435	Mycobacterium tuberculosis	GCA_030574035.1	TRUE	FALSE	FALSE	Complete Genome
1436	Mycobacterium tuberculosis	GCA_023864165.1	TRUE	FALSE	FALSE	Contig
1437	Mycobacterium tuberculosis	GCA_008761985.1	TRUE	FALSE	FALSE	Contig
1438	Mycobacterium tuberculosis	GCA_025916895.1	TRUE	FALSE	FALSE	Contig
1439	Mycobacterium tuberculosis	GCA_001850845.1	TRUE	FALSE	FALSE	Scaffold
1440	Mycobacterium tuberculosis	GCA_006491745.2	TRUE	FALSE	FALSE	Contig
1441	Mycobacterium tuberculosis	GCA_004112885.1	TRUE	FALSE	TRUE	Contig
1442	Mycobacterium tuberculosis	GCA_000661065.1	TRUE	FALSE	FALSE	Scaffold
1443	Mycobacterium tuberculosis	GCA_001842785.1	TRUE	FALSE	FALSE	Contig
1444	Mycobacterium tuberculosis	GCA_001195645.1	TRUE	FALSE	FALSE	Scaffold
1445	Mycobacterium tuberculosis	GCA_000660345.1	TRUE	FALSE	FALSE	Scaffold
1446	Mycobacterium tuberculosis	GCA_000664785.1	TRUE	FALSE	FALSE	Scaffold
1447	Mycobacterium tuberculosis	GCA_000673735.1	TRUE	FALSE	FALSE	Scaffold
1448	Mycobacterium tuberculosis	GCA_000679275.1	TRUE	FALSE	FALSE	Scaffold
1449	Mycobacterium tuberculosis	GCA_001377715.1	TRUE	FALSE	FALSE	Scaffold
1450	Mycobacterium tuberculosis	GCA_002447135.1	TRUE	FALSE	FALSE	Complete Genome
1451	Mycobacterium tuberculosis	GCA_001328355.1	TRUE	FALSE	TRUE	Scaffold
1452	Mycobacterium tuberculosis	GCA_001389635.1	TRUE	FALSE	FALSE	Scaffold
1453	Mycobacterium tuberculosis	GCA_001211605.1	TRUE	FALSE	FALSE	Scaffold
1454	Mycobacterium tuberculosis	GCA_004143585.1	TRUE	FALSE	FALSE	Scaffold
1455	Mycobacterium tuberculosis	GCA_001842585.1	TRUE	FALSE	FALSE	Scaffold
1456	Mycobacterium tuberculosis	GCA_000443005.1	TRUE	FALSE	FALSE	Chromosome
1457	Mycobacterium tuberculosis	GCA_000653555.1	TRUE	FALSE	FALSE	Scaffold
1458	Mycobacterium tuberculosis	GCA_000706425.1	TRUE	FALSE	FALSE	Scaffold
1459	Mycobacterium tuberculosis	GCA_000654715.1	TRUE	FALSE	FALSE	Scaffold
1460	Mycobacterium tuberculosis	GCA_004136455.1	TRUE	FALSE	FALSE	Contig
1461	Mycobacterium tuberculosis	GCA_001847565.1	TRUE	FALSE	FALSE	Contig
1462	Mycobacterium tuberculosis	GCA_040063395.1	TRUE	FALSE	FALSE	Contig
1463	Mycobacterium tuberculosis	GCA_001847585.1	TRUE	FALSE	TRUE	Contig
1464	Mycobacterium tuberculosis	GCA_001385855.1	TRUE	FALSE	TRUE	Scaffold
1465	Mycobacterium tuberculosis	GCA_000658095.1	TRUE	FALSE	FALSE	Contig
1466	Mycobacterium tuberculosis	GCA_000666625.1	TRUE	FALSE	FALSE	Scaffold
1467	Mycobacterium tuberculosis	GCA_002447755.1	TRUE	FALSE	FALSE	Complete Genome
1468	Mycobacterium tuberculosis	GCA_003383245.1	TRUE	FALSE	FALSE	Contig
1469	Mycobacterium tuberculosis	GCA_003395995.1	TRUE	FALSE	FALSE	Scaffold
1470	Mycobacterium tuberculosis	GCA_001846825.1	TRUE	FALSE	TRUE	Scaffold
1471	Mycobacterium tuberculosis	GCA_001847495.1	TRUE	FALSE	FALSE	Contig
1472	Mycobacterium tuberculosis	GCA_002447315.1	TRUE	FALSE	FALSE	Complete Genome
1473	Mycobacterium tuberculosis	GCA_003395375.1	TRUE	FALSE	FALSE	Scaffold
1474	Mycobacterium tuberculosis	GCA_050310095.1	TRUE	FALSE	FALSE	Complete Genome
1475	Mycobacterium tuberculosis	GCA_000673955.1	TRUE	FALSE	FALSE	Scaffold
1476	Mycobacterium tuberculosis	GCA_000679775.1	TRUE	FALSE	FALSE	Scaffold
1477	Mycobacterium tuberculosis	GCA_001383275.1	TRUE	FALSE	FALSE	Scaffold
1478	Mycobacterium tuberculosis	GCA_006379125.1	TRUE	FALSE	FALSE	Scaffold
1479	Mycobacterium tuberculosis	GCA_004107965.1	TRUE	FALSE	FALSE	Contig
1480	Mycobacterium tuberculosis	GCA_000657935.1	TRUE	FALSE	FALSE	Contig
1481	Mycobacterium tuberculosis	GCA_900121595.1	TRUE	FALSE	FALSE	Scaffold
1482	Mycobacterium tuberculosis	GCA_030576955.1	TRUE	FALSE	FALSE	Complete Genome
1483	Mycobacterium tuberculosis	GCA_000657295.1	TRUE	FALSE	FALSE	Scaffold
1484	Mycobacterium tuberculosis	GCA_000668515.1	TRUE	FALSE	FALSE	Scaffold
1485	Mycobacterium tuberculosis	GCA_001847385.1	TRUE	FALSE	FALSE	Scaffold
1486	Mycobacterium tuberculosis	GCA_001848855.1	TRUE	FALSE	FALSE	Contig
1487	Mycobacterium tuberculosis	GCA_900127385.1	TRUE	FALSE	FALSE	Scaffold
1488	Mycobacterium tuberculosis	GCA_001943825.1	TRUE	FALSE	FALSE	Scaffold
1489	Mycobacterium tuberculosis	GCA_000669735.1	TRUE	FALSE	TRUE	Scaffold
1490	Mycobacterium tuberculosis	GCA_000667525.1	TRUE	FALSE	FALSE	Scaffold
1491	Mycobacterium tuberculosis	GCA_004111135.1	TRUE	FALSE	FALSE	Contig
1492	Mycobacterium tuberculosis	GCA_040735135.1	TRUE	FALSE	FALSE	Chromosome
1493	Mycobacterium tuberculosis	GCA_001944615.1	TRUE	FALSE	FALSE	Contig
1494	Mycobacterium tuberculosis	GCA_000664765.1	TRUE	FALSE	FALSE	Scaffold
1495	Mycobacterium tuberculosis	GCA_024651565.1	TRUE	FALSE	FALSE	Contig
1496	Mycobacterium tuberculosis	GCA_001396935.1	TRUE	FALSE	FALSE	Scaffold
1497	Mycobacterium tuberculosis	GCA_001379855.1	TRUE	FALSE	FALSE	Scaffold
1498	Mycobacterium tuberculosis	GCA_047302485.1	TRUE	FALSE	FALSE	Complete Genome
1499	Mycobacterium tuberculosis	GCA_001197895.1	TRUE	FALSE	FALSE	Scaffold
1500	Mycobacterium tuberculosis	GCA_000443405.1	TRUE	FALSE	FALSE	Chromosome
1501	Mycobacterium tuberculosis	GCA_932527315.1	TRUE	FALSE	FALSE	Complete Genome
1502	Mycobacterium tuberculosis	GCA_022870285.1	TRUE	FALSE	FALSE	Complete Genome
1503	Mycobacterium tuberculosis	GCA_000654575.1	TRUE	FALSE	FALSE	Scaffold
1504	Mycobacterium tuberculosis	GCA_000649835.1	TRUE	FALSE	TRUE	Scaffold
1505	Mycobacterium tuberculosis	GCA_040151865.1	TRUE	FALSE	FALSE	Contig
1506	Mycobacterium tuberculosis	GCA_000673915.1	TRUE	FALSE	FALSE	Scaffold
1507	Mycobacterium tuberculosis	GCA_900122025.1	TRUE	FALSE	FALSE	Scaffold
1508	Mycobacterium tuberculosis	GCA_000672155.1	TRUE	FALSE	FALSE	Scaffold
1509	Mycobacterium tuberculosis	GCA_001382695.1	TRUE	FALSE	FALSE	Scaffold
1510	Mycobacterium tuberculosis	GCA_001889665.1	TRUE	FALSE	FALSE	Contig
1511	Mycobacterium tuberculosis	GCA_001394915.1	TRUE	FALSE	FALSE	Scaffold
1512	Mycobacterium tuberculosis	GCA_900124585.1	TRUE	FALSE	FALSE	Scaffold
1513	Mycobacterium tuberculosis	GCA_900121425.1	TRUE	FALSE	FALSE	Scaffold
1514	Mycobacterium tuberculosis	GCA_001194055.1	TRUE	FALSE	FALSE	Scaffold
1515	Mycobacterium tuberculosis	GCA_900120515.1	TRUE	FALSE	FALSE	Scaffold
1516	Mycobacterium tuberculosis	GCA_001376175.1	TRUE	FALSE	FALSE	Contig
1517	Mycobacterium tuberculosis	GCA_001386795.1	TRUE	FALSE	FALSE	Scaffold
1518	Mycobacterium tuberculosis	GCA_023864455.1	TRUE	FALSE	FALSE	Contig
1519	Mycobacterium tuberculosis	GCA_900121585.1	TRUE	FALSE	FALSE	Scaffold
1520	Mycobacterium tuberculosis	GCA_018109145.1	TRUE	FALSE	FALSE	Contig
1521	Mycobacterium tuberculosis	GCA_030242755.1	TRUE	FALSE	FALSE	Contig
1522	Mycobacterium tuberculosis	GCA_001640615.1	TRUE	FALSE	FALSE	Contig
1523	Mycobacterium tuberculosis	GCA_003393015.1	TRUE	FALSE	TRUE	Contig
1524	Mycobacterium tuberculosis	GCA_000667745.1	TRUE	FALSE	FALSE	Scaffold
1525	Mycobacterium tuberculosis	GCA_001392555.1	TRUE	FALSE	FALSE	Scaffold
1526	Mycobacterium tuberculosis	GCA_000253355.1	TRUE	FALSE	FALSE	Complete Genome
1527	Mycobacterium tuberculosis	GCA_000671135.1	TRUE	FALSE	FALSE	Scaffold
1528	Mycobacterium tuberculosis	GCA_030571135.1	TRUE	FALSE	FALSE	Complete Genome
1529	Mycobacterium tuberculosis	GCA_001998585.1	TRUE	FALSE	FALSE	Chromosome
1530	Mycobacterium tuberculosis	GCA_001544985.1	TRUE	FALSE	FALSE	Complete Genome
1531	Mycobacterium tuberculosis	GCA_000678255.1	TRUE	FALSE	FALSE	Scaffold
1532	Mycobacterium tuberculosis	GCA_000678435.1	TRUE	FALSE	FALSE	Scaffold
1533	Mycobacterium tuberculosis	GCA_001948935.1	TRUE	FALSE	FALSE	Contig
1534	Mycobacterium tuberculosis	GCA_000660645.1	TRUE	FALSE	FALSE	Scaffold
1535	Mycobacterium tuberculosis	GCA_001663055.1	TRUE	FALSE	FALSE	Contig
1536	Mycobacterium tuberculosis	GCA_004108265.1	TRUE	FALSE	FALSE	Scaffold
1537	Mycobacterium tuberculosis	GCA_000675735.1	TRUE	FALSE	FALSE	Scaffold
1538	Mycobacterium tuberculosis	GCA_001092505.1	TRUE	FALSE	FALSE	Scaffold
1539	Mycobacterium tuberculosis	GCA_003392205.1	TRUE	FALSE	FALSE	Contig
1540	Mycobacterium tuberculosis	GCA_001391255.1	TRUE	FALSE	FALSE	Scaffold
1541	Mycobacterium tuberculosis	GCA_001392815.1	TRUE	FALSE	FALSE	Scaffold
1542	Mycobacterium tuberculosis	GCA_001377335.1	TRUE	FALSE	FALSE	Contig
1543	Mycobacterium tuberculosis	GCA_014900675.1	TRUE	FALSE	FALSE	Complete Genome
1544	Mycobacterium tuberculosis	GCA_001327915.1	TRUE	FALSE	FALSE	Scaffold
1545	Mycobacterium tuberculosis	GCA_001379295.1	TRUE	FALSE	FALSE	Scaffold
1546	Mycobacterium tuberculosis	GCA_001998365.1	TRUE	FALSE	FALSE	Chromosome
1547	Mycobacterium tuberculosis	GCA_004104785.1	TRUE	FALSE	FALSE	Contig
1548	Mycobacterium tuberculosis	GCA_932530315.1	TRUE	FALSE	FALSE	Complete Genome
1549	Mycobacterium tuberculosis	GCA_001846495.1	TRUE	FALSE	FALSE	Contig
1550	Mycobacterium tuberculosis	GCA_000670115.1	TRUE	FALSE	FALSE	Scaffold
1551	Mycobacterium tuberculosis	GCA_000665405.1	TRUE	FALSE	FALSE	Scaffold
1552	Mycobacterium tuberculosis	GCA_001379275.1	TRUE	FALSE	FALSE	Scaffold
1553	Mycobacterium tuberculosis	GCA_001848145.1	TRUE	FALSE	FALSE	Contig
1554	Mycobacterium tuberculosis	GCA_030238545.1	TRUE	FALSE	FALSE	Contig
1555	Mycobacterium tuberculosis	GCA_900121385.1	TRUE	FALSE	FALSE	Scaffold
1556	Mycobacterium tuberculosis	GCA_000669255.1	TRUE	FALSE	TRUE	Scaffold
1557	Mycobacterium tuberculosis	GCA_000659945.1	TRUE	FALSE	FALSE	Scaffold
1558	Mycobacterium tuberculosis	GCA_030577515.1	TRUE	FALSE	TRUE	Complete Genome
1559	Mycobacterium tuberculosis	GCA_001844535.1	TRUE	FALSE	TRUE	Contig
1560	Mycobacterium tuberculosis	GCA_900123595.1	TRUE	FALSE	TRUE	Scaffold
1561	Mycobacterium tuberculosis	GCA_040537145.1	TRUE	FALSE	FALSE	Contig
1562	Mycobacterium tuberculosis	GCA_003392855.1	TRUE	FALSE	FALSE	Scaffold
1563	Mycobacterium tuberculosis	GCA_000746805.1	TRUE	FALSE	FALSE	Chromosome
1564	Mycobacterium tuberculosis	GCA_002939625.1	TRUE	FALSE	FALSE	Scaffold
1565	Mycobacterium tuberculosis	GCA_000669895.1	TRUE	FALSE	FALSE	Scaffold
1566	Mycobacterium tuberculosis	GCA_031624695.1	TRUE	FALSE	FALSE	Contig
1567	Mycobacterium tuberculosis	GCA_001325465.1	TRUE	FALSE	FALSE	Scaffold
1568	Mycobacterium tuberculosis	GCA_001385875.1	TRUE	FALSE	FALSE	Scaffold
1569	Mycobacterium tuberculosis	GCA_000277085.1	TRUE	FALSE	FALSE	Complete Genome
1570	Mycobacterium tuberculosis	GCA_002129685.1	TRUE	FALSE	TRUE	Contig
1571	Mycobacterium tuberculosis	GCA_001850055.1	TRUE	FALSE	FALSE	Contig
1572	Mycobacterium tuberculosis	GCA_004110945.1	TRUE	FALSE	TRUE	Scaffold
1573	Mycobacterium tuberculosis	GCA_001852725.1	TRUE	FALSE	FALSE	Contig
1574	Mycobacterium tuberculosis	GCA_000715195.2	TRUE	FALSE	FALSE	Contig
1575	Mycobacterium tuberculosis	GCA_040063735.1	TRUE	FALSE	FALSE	Contig
1576	Mycobacterium tuberculosis	GCA_900120925.1	TRUE	TRUE	TRUE	Scaffold
1577	Mycobacterium tuberculosis	GCA_000445655.1	TRUE	FALSE	FALSE	Chromosome
1578	Mycobacterium tuberculosis	GCA_003394245.1	TRUE	FALSE	FALSE	Contig
1579	Mycobacterium tuberculosis	GCA_004106135.1	TRUE	FALSE	FALSE	Contig
1580	Mycobacterium tuberculosis	GCA_001198855.1	TRUE	FALSE	FALSE	Scaffold
1581	Mycobacterium tuberculosis	GCA_000669395.1	TRUE	FALSE	FALSE	Scaffold
1582	Mycobacterium tuberculosis	GCA_040539075.1	TRUE	FALSE	FALSE	Contig
1583	Mycobacterium tuberculosis	GCA_048452965.1	TRUE	FALSE	TRUE	Contig
1584	Mycobacterium tuberculosis	GCA_001397775.1	TRUE	FALSE	FALSE	Scaffold
1585	Mycobacterium tuberculosis	GCA_039906075.1	TRUE	FALSE	FALSE	Chromosome
1586	Mycobacterium tuberculosis	GCA_001945715.1	TRUE	FALSE	FALSE	Contig
1587	Mycobacterium tuberculosis	GCA_001390615.1	TRUE	FALSE	FALSE	Scaffold
1588	Mycobacterium tuberculosis	GCA_001844145.1	TRUE	FALSE	FALSE	Contig
1589	Mycobacterium tuberculosis	GCA_001845455.1	TRUE	FALSE	FALSE	Scaffold
1590	Mycobacterium tuberculosis	GCA_001843295.1	TRUE	FALSE	FALSE	Contig
1591	Mycobacterium tuberculosis	GCA_021352465.1	TRUE	FALSE	FALSE	Scaffold
1592	Mycobacterium tuberculosis	GCA_004113735.1	TRUE	FALSE	FALSE	Contig
1593	Mycobacterium tuberculosis	GCA_000674715.1	TRUE	FALSE	TRUE	Scaffold
1594	Mycobacterium tuberculosis	GCA_001393055.1	TRUE	FALSE	FALSE	Scaffold
1595	Mycobacterium tuberculosis	GCA_000659385.1	TRUE	FALSE	FALSE	Scaffold
1596	Mycobacterium tuberculosis	GCA_000653715.1	TRUE	FALSE	FALSE	Scaffold
1597	Mycobacterium tuberculosis	GCA_001141505.1	TRUE	FALSE	FALSE	Scaffold
1598	Mycobacterium tuberculosis	GCA_000656915.1	TRUE	FALSE	FALSE	Scaffold
1599	Mycobacterium tuberculosis	GCA_018271725.1	TRUE	FALSE	FALSE	Contig
1600	Mycobacterium tuberculosis	GCA_001377935.1	TRUE	FALSE	FALSE	Scaffold
1601	Mycobacterium tuberculosis	GCA_000663065.1	TRUE	FALSE	FALSE	Scaffold
1602	Mycobacterium tuberculosis	GCA_900121835.1	TRUE	FALSE	FALSE	Scaffold
1603	Mycobacterium tuberculosis	GCA_900122645.1	TRUE	FALSE	FALSE	Scaffold
1604	Mycobacterium tuberculosis	GCA_004111835.1	TRUE	FALSE	FALSE	Contig
1605	Mycobacterium tuberculosis	GCA_003392285.1	TRUE	FALSE	FALSE	Scaffold
1606	Mycobacterium tuberculosis	GCA_003383205.1	TRUE	FALSE	FALSE	Contig
1607	Mycobacterium tuberculosis	GCA_001392675.1	TRUE	FALSE	FALSE	Scaffold
1608	Mycobacterium tuberculosis	GCA_001377355.1	TRUE	FALSE	FALSE	Scaffold
1609	Mycobacterium tuberculosis	GCA_900124415.1	TRUE	FALSE	FALSE	Scaffold
1610	Mycobacterium tuberculosis	GCA_001384415.1	TRUE	FALSE	FALSE	Scaffold
1611	Mycobacterium tuberculosis	GCA_000673975.1	TRUE	FALSE	FALSE	Scaffold
1612	Mycobacterium tuberculosis	GCA_001376095.1	TRUE	FALSE	FALSE	Scaffold
1613	Mycobacterium tuberculosis	GCA_001386595.1	TRUE	FALSE	FALSE	Scaffold
1614	Mycobacterium tuberculosis	GCA_002447535.1	TRUE	FALSE	FALSE	Complete Genome
1615	Mycobacterium tuberculosis	GCA_003396925.1	TRUE	FALSE	TRUE	Scaffold
1616	Mycobacterium tuberculosis	GCA_003392545.1	TRUE	FALSE	FALSE	Contig
1617	Mycobacterium tuberculosis	GCA_000672755.1	TRUE	FALSE	FALSE	Scaffold
1618	Mycobacterium tuberculosis	GCA_000673175.1	TRUE	FALSE	FALSE	Scaffold
1619	Mycobacterium tuberculosis	GCA_000673655.1	TRUE	FALSE	FALSE	Scaffold
1620	Mycobacterium tuberculosis	GCA_001383175.1	TRUE	FALSE	FALSE	Scaffold
1621	Mycobacterium tuberculosis	GCA_001640575.1	TRUE	FALSE	FALSE	Contig
1622	Mycobacterium tuberculosis	GCA_001388255.1	TRUE	FALSE	FALSE	Scaffold
1623	Mycobacterium tuberculosis	GCA_002447715.1	TRUE	FALSE	FALSE	Complete Genome
1624	Mycobacterium tuberculosis	GCA_900123505.1	TRUE	FALSE	FALSE	Scaffold
1625	Mycobacterium tuberculosis	GCA_001387015.1	TRUE	FALSE	FALSE	Scaffold
1626	Mycobacterium tuberculosis	GCA_003394525.1	TRUE	FALSE	FALSE	Contig
1627	Mycobacterium tuberculosis	GCA_002003745.1	TRUE	FALSE	FALSE	Contig
1628	Mycobacterium tuberculosis	GCA_037996505.1	TRUE	FALSE	FALSE	Scaffold
1629	Mycobacterium tuberculosis	GCA_000804285.1	TRUE	TRUE	TRUE	Contig
1630	Mycobacterium tuberculosis	GCA_000669655.1	TRUE	FALSE	TRUE	Scaffold
1631	Mycobacterium tuberculosis	GCA_040063515.1	TRUE	FALSE	FALSE	Contig
1632	Mycobacterium tuberculosis	GCA_900122495.1	TRUE	FALSE	TRUE	Scaffold
1633	Mycobacterium tuberculosis	GCA_001390775.1	TRUE	FALSE	FALSE	Scaffold
1634	Mycobacterium tuberculosis	GCA_008762305.1	TRUE	FALSE	FALSE	Contig
1635	Mycobacterium tuberculosis	GCA_001193195.1	TRUE	FALSE	TRUE	Scaffold
1636	Mycobacterium tuberculosis	GCA_001386755.1	TRUE	FALSE	FALSE	Scaffold
1637	Mycobacterium tuberculosis	GCA_000678095.1	TRUE	FALSE	FALSE	Scaffold
1638	Mycobacterium tuberculosis	GCA_030244555.1	TRUE	FALSE	FALSE	Contig
1639	Mycobacterium tuberculosis	GCA_003394665.1	TRUE	FALSE	FALSE	Scaffold
1640	Mycobacterium tuberculosis	GCA_001383835.1	TRUE	FALSE	FALSE	Scaffold
1641	Mycobacterium tuberculosis	GCA_001377955.1	TRUE	FALSE	FALSE	Scaffold
1642	Mycobacterium tuberculosis	GCA_001379415.1	TRUE	FALSE	FALSE	Scaffold
1643	Mycobacterium tuberculosis	GCA_000670695.1	TRUE	FALSE	FALSE	Scaffold
1644	Mycobacterium tuberculosis	GCA_001119505.1	TRUE	FALSE	FALSE	Scaffold
1645	Mycobacterium tuberculosis	GCA_001385975.1	TRUE	FALSE	FALSE	Scaffold
1646	Mycobacterium tuberculosis	GCA_001847755.1	TRUE	FALSE	FALSE	Contig
1647	Mycobacterium tuberculosis	GCA_000660585.1	TRUE	FALSE	FALSE	Scaffold
1648	Mycobacterium tuberculosis	GCA_001394675.1	TRUE	FALSE	TRUE	Scaffold
1649	Mycobacterium tuberculosis	GCA_004110745.1	TRUE	FALSE	FALSE	Contig
1650	Mycobacterium tuberculosis	GCA_000672175.1	TRUE	FALSE	FALSE	Scaffold
1651	Mycobacterium tuberculosis	GCA_001851595.1	TRUE	FALSE	FALSE	Scaffold
1652	Mycobacterium tuberculosis	GCA_001202635.1	TRUE	FALSE	FALSE	Scaffold
1653	Mycobacterium tuberculosis	GCA_001325865.1	TRUE	FALSE	FALSE	Scaffold
1654	Mycobacterium tuberculosis	GCA_001388495.1	TRUE	FALSE	FALSE	Scaffold
1655	Mycobacterium tuberculosis	GCA_963993265.1	TRUE	FALSE	FALSE	Complete Genome
1656	Mycobacterium tuberculosis	GCA_001384355.1	TRUE	FALSE	FALSE	Scaffold
1657	Mycobacterium tuberculosis	GCA_001852425.1	TRUE	FALSE	FALSE	Contig
1658	Mycobacterium tuberculosis	GCA_001945705.1	TRUE	FALSE	FALSE	Contig
1659	Mycobacterium tuberculosis	GCA_001389355.1	TRUE	FALSE	FALSE	Scaffold
1660	Mycobacterium tuberculosis	GCA_000679855.1	TRUE	FALSE	FALSE	Scaffold
1661	Mycobacterium tuberculosis	GCA_001322665.1	TRUE	FALSE	FALSE	Scaffold
1662	Mycobacterium tuberculosis	GCA_004122555.1	TRUE	FALSE	FALSE	Contig
1663	Mycobacterium tuberculosis	GCA_000670055.1	TRUE	FALSE	FALSE	Scaffold
1664	Mycobacterium tuberculosis	GCA_965122945.1	TRUE	FALSE	FALSE	Complete Genome
1665	Mycobacterium tuberculosis	GCA_001325845.1	TRUE	FALSE	FALSE	Scaffold
1666	Mycobacterium tuberculosis	GCA_001544955.1	TRUE	FALSE	FALSE	Complete Genome
1667	Mycobacterium tuberculosis	GCA_003398715.1	TRUE	FALSE	FALSE	Scaffold
1668	Mycobacterium tuberculosis	GCA_965641525.1	TRUE	FALSE	TRUE	Contig
1669	Mycobacterium tuberculosis	GCA_001393655.1	TRUE	FALSE	FALSE	Scaffold
1670	Mycobacterium tuberculosis	GCA_000659845.1	TRUE	FALSE	FALSE	Scaffold
1671	Mycobacterium tuberculosis	GCA_030866945.1	TRUE	FALSE	FALSE	Complete Genome
1672	Mycobacterium tuberculosis	GCA_001387795.1	TRUE	FALSE	FALSE	Scaffold
1673	Mycobacterium tuberculosis	GCA_900123415.1	TRUE	FALSE	FALSE	Scaffold
1674	Mycobacterium tuberculosis	GCA_001384435.1	TRUE	FALSE	TRUE	Scaffold
1675	Mycobacterium tuberculosis	GCA_000660705.1	TRUE	FALSE	FALSE	Scaffold
1676	Mycobacterium tuberculosis	GCA_000663285.1	TRUE	FALSE	FALSE	Scaffold
1677	Mycobacterium tuberculosis	GCA_000706085.1	TRUE	FALSE	FALSE	Scaffold
1678	Mycobacterium tuberculosis	GCA_900127145.1	TRUE	FALSE	FALSE	Scaffold
1679	Mycobacterium tuberculosis	GCA_003397785.1	TRUE	FALSE	FALSE	Scaffold
1680	Mycobacterium tuberculosis	GCA_000659565.1	TRUE	FALSE	FALSE	Scaffold
1681	Mycobacterium tuberculosis	GCA_000659585.1	TRUE	FALSE	FALSE	Scaffold
1682	Mycobacterium tuberculosis	GCA_900122245.1	TRUE	FALSE	FALSE	Scaffold
1683	Mycobacterium tuberculosis	GCA_000524175.1	TRUE	FALSE	FALSE	Contig
1684	Mycobacterium tuberculosis	GCA_000668335.1	TRUE	FALSE	FALSE	Scaffold
1685	Mycobacterium tuberculosis	GCA_900123575.1	TRUE	FALSE	FALSE	Scaffold
1686	Mycobacterium tuberculosis	GCA_020684445.1	TRUE	FALSE	FALSE	Chromosome
1687	Mycobacterium tuberculosis	GCA_001395415.1	TRUE	FALSE	FALSE	Scaffold
1688	Mycobacterium tuberculosis	GCA_001948885.1	TRUE	FALSE	FALSE	Contig
1689	Mycobacterium tuberculosis	GCA_001381415.1	TRUE	FALSE	FALSE	Contig
1690	Mycobacterium tuberculosis	GCA_900124525.1	TRUE	FALSE	FALSE	Scaffold
1691	Mycobacterium tuberculosis	GCA_000649555.1	TRUE	FALSE	FALSE	Scaffold
1692	Mycobacterium tuberculosis	GCA_003394445.1	TRUE	FALSE	FALSE	Scaffold
1693	Mycobacterium tuberculosis	GCA_000677015.1	TRUE	FALSE	FALSE	Scaffold
1694	Mycobacterium tuberculosis	GCA_000655715.1	TRUE	FALSE	FALSE	Scaffold
1695	Mycobacterium tuberculosis	GCA_004109165.1	TRUE	FALSE	TRUE	Contig
1696	Mycobacterium tuberculosis	GCA_000751615.1	TRUE	FALSE	FALSE	Chromosome
1697	Mycobacterium tuberculosis	GCA_001395635.1	TRUE	FALSE	FALSE	Scaffold
1698	Mycobacterium tuberculosis	GCA_001325305.1	TRUE	FALSE	FALSE	Scaffold
1699	Mycobacterium tuberculosis	GCA_003546395.1	TRUE	FALSE	FALSE	Scaffold
1700	Mycobacterium tuberculosis	GCA_900169575.1	TRUE	FALSE	FALSE	Contig
1701	Mycobacterium tuberculosis	GCA_001202715.1	TRUE	FALSE	FALSE	Scaffold
1702	Mycobacterium tuberculosis	GCA_004110725.1	TRUE	FALSE	FALSE	Contig
1703	Mycobacterium tuberculosis	GCA_001328215.1	TRUE	FALSE	FALSE	Scaffold
1704	Mycobacterium tuberculosis	GCA_009208275.1	TRUE	FALSE	FALSE	Contig
1705	Mycobacterium tuberculosis	GCA_002130485.1	TRUE	FALSE	FALSE	Contig
1706	Mycobacterium tuberculosis	GCA_040063325.1	TRUE	FALSE	FALSE	Contig
1707	Mycobacterium tuberculosis	GCA_001387115.1	TRUE	FALSE	FALSE	Scaffold
1708	Mycobacterium tuberculosis	GCA_001380135.1	TRUE	FALSE	FALSE	Contig
1709	Mycobacterium tuberculosis	GCA_001389015.1	TRUE	FALSE	FALSE	Scaffold
1710	Mycobacterium tuberculosis	GCA_001378135.1	TRUE	FALSE	FALSE	Scaffold
1711	Mycobacterium tuberculosis	GCA_000667785.1	TRUE	FALSE	FALSE	Scaffold
1712	Mycobacterium tuberculosis	GCA_009932535.1	TRUE	FALSE	FALSE	Contig
1713	Mycobacterium tuberculosis	GCA_001841645.1	TRUE	FALSE	FALSE	Contig
1714	Mycobacterium tuberculosis	GCA_040063145.1	TRUE	FALSE	FALSE	Contig
1715	Mycobacterium tuberculosis	GCA_001322125.1	TRUE	FALSE	FALSE	Contig
1716	Mycobacterium tuberculosis	GCA_001380855.1	TRUE	FALSE	FALSE	Scaffold
1717	Mycobacterium tuberculosis	GCA_001383635.1	TRUE	FALSE	TRUE	Contig
1718	Mycobacterium tuberculosis	GCA_000655555.1	TRUE	FALSE	FALSE	Scaffold
1719	Mycobacterium tuberculosis	GCA_004112435.1	TRUE	FALSE	FALSE	Contig
1720	Mycobacterium tuberculosis	GCA_001945855.1	TRUE	FALSE	FALSE	Contig
1721	Mycobacterium tuberculosis	GCA_000680555.1	TRUE	FALSE	TRUE	Scaffold
1722	Mycobacterium tuberculosis	GCA_007922995.1	TRUE	FALSE	TRUE	Scaffold
1723	Mycobacterium tuberculosis	GCA_040946645.1	TRUE	FALSE	FALSE	Contig
1724	Mycobacterium tuberculosis	GCA_001847075.1	TRUE	FALSE	FALSE	Scaffold
1725	Mycobacterium tuberculosis	GCA_020683365.1	TRUE	FALSE	FALSE	Chromosome
1726	Mycobacterium tuberculosis	GCA_002448215.1	TRUE	FALSE	TRUE	Complete Genome
1727	Mycobacterium tuberculosis	GCA_001318765.1	TRUE	FALSE	FALSE	Scaffold
1728	Mycobacterium tuberculosis	GCA_003394335.1	TRUE	FALSE	FALSE	Scaffold
1729	Mycobacterium tuberculosis	GCA_001322205.1	TRUE	FALSE	TRUE	Scaffold
1730	Mycobacterium tuberculosis	GCA_001944765.1	TRUE	FALSE	FALSE	Contig
1731	Mycobacterium tuberculosis	GCA_000653955.1	TRUE	FALSE	FALSE	Scaffold
1732	Mycobacterium tuberculosis	GCA_001148065.1	TRUE	FALSE	FALSE	Scaffold
1733	Mycobacterium tuberculosis	GCA_021533275.1	TRUE	FALSE	FALSE	Contig
1734	Mycobacterium tuberculosis	GCA_000658695.1	TRUE	FALSE	TRUE	Contig
1735	Mycobacterium tuberculosis	GCA_004105265.1	TRUE	FALSE	FALSE	Contig
1736	Mycobacterium tuberculosis	GCA_000652715.1	TRUE	FALSE	TRUE	Scaffold
1737	Mycobacterium tuberculosis	GCA_001377455.1	TRUE	FALSE	FALSE	Scaffold
1738	Mycobacterium tuberculosis	GCA_000658945.1	TRUE	FALSE	FALSE	Scaffold
1739	Mycobacterium tuberculosis	GCA_003394485.1	TRUE	FALSE	FALSE	Scaffold
1740	Mycobacterium tuberculosis	GCA_900120755.1	TRUE	FALSE	FALSE	Scaffold
1741	Mycobacterium tuberculosis	GCA_000659165.1	TRUE	FALSE	FALSE	Scaffold
1742	Mycobacterium tuberculosis	GCA_900123315.1	TRUE	FALSE	TRUE	Scaffold
1743	Mycobacterium tuberculosis	GCA_001323925.1	TRUE	FALSE	FALSE	Scaffold
1744	Mycobacterium tuberculosis	GCA_001942725.1	TRUE	FALSE	FALSE	Scaffold
1745	Mycobacterium tuberculosis	GCA_001387815.1	TRUE	FALSE	FALSE	Scaffold
1746	Mycobacterium tuberculosis	GCA_003399245.1	TRUE	FALSE	FALSE	Scaffold
1747	Mycobacterium tuberculosis	GCA_025447435.1	TRUE	FALSE	TRUE	Contig
1748	Mycobacterium tuberculosis	GCA_014900735.1	TRUE	FALSE	FALSE	Complete Genome
1749	Mycobacterium tuberculosis	GCA_004105035.1	TRUE	FALSE	FALSE	Contig
1750	Mycobacterium tuberculosis	GCA_004113125.1	TRUE	FALSE	FALSE	Contig
1751	Mycobacterium tuberculosis	GCA_000680735.1	TRUE	FALSE	TRUE	Scaffold
1752	Mycobacterium tuberculosis	GCA_020684645.1	TRUE	FALSE	TRUE	Chromosome
1753	Mycobacterium tuberculosis	GCA_004110475.1	TRUE	FALSE	TRUE	Scaffold
1754	Mycobacterium tuberculosis	GCA_023864355.1	TRUE	FALSE	FALSE	Contig
1755	Mycobacterium tuberculosis	GCA_900123045.1	TRUE	FALSE	FALSE	Scaffold
1756	Mycobacterium tuberculosis	GCA_004107125.1	TRUE	FALSE	TRUE	Contig
1757	Mycobacterium tuberculosis	GCA_001943385.1	TRUE	FALSE	FALSE	Contig
1758	Mycobacterium tuberculosis	GCA_002099275.1	TRUE	FALSE	FALSE	Contig
1759	Mycobacterium tuberculosis	GCA_001078615.1	TRUE	FALSE	FALSE	Complete Genome
1760	Mycobacterium tuberculosis	GCA_001384055.1	TRUE	FALSE	FALSE	Scaffold
1761	Mycobacterium tuberculosis	GCA_009757295.1	TRUE	FALSE	FALSE	Scaffold
1762	Mycobacterium tuberculosis	GCA_000660185.1	TRUE	FALSE	FALSE	Scaffold
1763	Mycobacterium tuberculosis	GCA_001840545.1	TRUE	FALSE	FALSE	Contig
1764	Mycobacterium tuberculosis	GCA_004112195.1	TRUE	TRUE	TRUE	Contig
1765	Mycobacterium tuberculosis	GCA_001145965.1	TRUE	FALSE	FALSE	Scaffold
1766	Mycobacterium tuberculosis	GCA_001375955.1	TRUE	FALSE	FALSE	Scaffold
1767	Mycobacterium tuberculosis	GCA_900124615.1	TRUE	FALSE	FALSE	Scaffold
1768	Mycobacterium tuberculosis	GCA_001097325.1	TRUE	FALSE	FALSE	Contig
1769	Mycobacterium tuberculosis	GCA_900127225.1	TRUE	FALSE	FALSE	Scaffold
1770	Mycobacterium tuberculosis	GCA_000672835.1	TRUE	FALSE	FALSE	Scaffold
1771	Mycobacterium tuberculosis	GCA_014900755.1	TRUE	FALSE	FALSE	Complete Genome
1772	Mycobacterium tuberculosis	GCA_000663945.1	TRUE	FALSE	FALSE	Scaffold
1773	Mycobacterium tuberculosis	GCA_900122435.1	TRUE	FALSE	FALSE	Scaffold
1774	Mycobacterium tuberculosis	GCA_001383755.1	TRUE	FALSE	FALSE	Contig
1775	Mycobacterium tuberculosis	GCA_051388955.1	TRUE	FALSE	FALSE	Contig
1776	Mycobacterium tuberculosis	GCA_004105975.1	TRUE	FALSE	FALSE	Scaffold
1777	Mycobacterium tuberculosis	GCA_000664825.1	TRUE	FALSE	FALSE	Scaffold
1778	Mycobacterium tuberculosis	GCA_001842225.1	TRUE	FALSE	FALSE	Contig
1779	Mycobacterium tuberculosis	GCA_000650615.1	TRUE	FALSE	FALSE	Scaffold
1780	Mycobacterium tuberculosis	GCA_900127355.1	TRUE	FALSE	FALSE	Scaffold
1781	Mycobacterium tuberculosis	GCA_000654935.1	TRUE	FALSE	FALSE	Scaffold
1782	Mycobacterium tuberculosis	GCA_001392615.1	TRUE	FALSE	FALSE	Scaffold
1783	Mycobacterium tuberculosis	GCA_002130455.1	TRUE	FALSE	FALSE	Contig
1784	Mycobacterium tuberculosis	GCA_040537005.1	TRUE	FALSE	TRUE	Contig
1785	Mycobacterium tuberculosis	GCA_000967285.1	TRUE	FALSE	FALSE	Complete Genome
1786	Mycobacterium tuberculosis	GCA_003546305.1	TRUE	FALSE	FALSE	Scaffold
1787	Mycobacterium tuberculosis	GCA_000649995.1	TRUE	FALSE	FALSE	Scaffold
1788	Mycobacterium tuberculosis	GCA_900123425.1	TRUE	FALSE	FALSE	Scaffold
1789	Mycobacterium tuberculosis	GCA_002886585.1	TRUE	FALSE	FALSE	Complete Genome
1790	Mycobacterium tuberculosis	GCA_001398075.1	TRUE	FALSE	FALSE	Scaffold
1791	Mycobacterium tuberculosis	GCA_000668675.1	TRUE	FALSE	FALSE	Scaffold
1792	Mycobacterium tuberculosis	GCA_014899825.1	TRUE	TRUE	TRUE	Complete Genome
1793	Mycobacterium tuberculosis	GCA_020683925.1	TRUE	FALSE	TRUE	Chromosome
1794	Mycobacterium tuberculosis	GCA_000665945.1	TRUE	FALSE	FALSE	Scaffold
1795	Mycobacterium tuberculosis	GCA_001282445.1	TRUE	FALSE	FALSE	Scaffold
1796	Mycobacterium tuberculosis	GCA_000677435.1	TRUE	FALSE	FALSE	Scaffold
1797	Mycobacterium tuberculosis	GCA_000662505.1	TRUE	FALSE	TRUE	Scaffold
1798	Mycobacterium tuberculosis	GCA_001944155.1	TRUE	FALSE	TRUE	Contig
1799	Mycobacterium tuberculosis	GCA_025818645.1	TRUE	FALSE	FALSE	Contig
1800	Mycobacterium tuberculosis	GCA_001386275.1	TRUE	FALSE	TRUE	Contig
1801	Mycobacterium tuberculosis	GCA_001377075.1	TRUE	FALSE	FALSE	Scaffold
1802	Mycobacterium tuberculosis	GCA_000660425.1	TRUE	FALSE	FALSE	Scaffold
1803	Mycobacterium tuberculosis	GCA_900120645.1	TRUE	FALSE	FALSE	Scaffold
1804	Mycobacterium tuberculosis	GCA_011067145.1	TRUE	FALSE	FALSE	Contig
1805	Mycobacterium tuberculosis	GCA_900160645.1	TRUE	FALSE	TRUE	Contig
1806	Mycobacterium tuberculosis	GCA_000669715.1	TRUE	TRUE	TRUE	Scaffold
1807	Mycobacterium tuberculosis	GCA_037000665.1	TRUE	FALSE	TRUE	Contig
1808	Mycobacterium tuberculosis	GCA_001327715.1	TRUE	FALSE	FALSE	Scaffold
1809	Mycobacterium tuberculosis	GCA_001325365.1	TRUE	FALSE	FALSE	Scaffold
1810	Mycobacterium tuberculosis	GCA_001840555.1	TRUE	FALSE	FALSE	Contig
1811	Mycobacterium tuberculosis	GCA_001387895.1	TRUE	FALSE	FALSE	Scaffold
1812	Mycobacterium tuberculosis	GCA_001322225.1	TRUE	FALSE	FALSE	Scaffold
1813	Mycobacterium tuberculosis	GCA_001324245.1	TRUE	FALSE	FALSE	Scaffold
1814	Mycobacterium tuberculosis	GCA_900709215.1	TRUE	FALSE	FALSE	Contig
1815	Mycobacterium tuberculosis	GCA_001147145.1	TRUE	FALSE	FALSE	Scaffold
1816	Mycobacterium tuberculosis	GCA_004104815.1	TRUE	FALSE	FALSE	Scaffold
1817	Mycobacterium tuberculosis	GCA_003398705.1	TRUE	FALSE	FALSE	Scaffold
1818	Mycobacterium tuberculosis	GCA_040063535.1	TRUE	FALSE	FALSE	Contig
1819	Mycobacterium tuberculosis	GCA_001325985.1	TRUE	FALSE	FALSE	Scaffold
1820	Mycobacterium tuberculosis	GCA_014900315.1	TRUE	FALSE	FALSE	Complete Genome
1821	Mycobacterium tuberculosis	GCA_001997605.1	TRUE	FALSE	FALSE	Chromosome
1822	Mycobacterium tuberculosis	GCA_001445215.1	TRUE	FALSE	FALSE	Contig
1823	Mycobacterium tuberculosis	GCA_000512065.1	TRUE	FALSE	TRUE	Contig
1824	Mycobacterium tuberculosis	GCA_000652015.1	TRUE	FALSE	FALSE	Scaffold
1825	Mycobacterium tuberculosis	GCA_004107875.1	TRUE	FALSE	FALSE	Contig
1826	Mycobacterium tuberculosis	GCA_001386715.1	TRUE	FALSE	FALSE	Scaffold
1827	Mycobacterium tuberculosis	GCA_001944325.1	TRUE	FALSE	TRUE	Contig
1828	Mycobacterium tuberculosis	GCA_000803735.1	TRUE	FALSE	FALSE	Contig
1829	Mycobacterium tuberculosis	GCA_000749665.1	TRUE	TRUE	TRUE	Contig
1830	Mycobacterium tuberculosis	GCA_000163015.1	TRUE	FALSE	FALSE	Chromosome
1831	Mycobacterium tuberculosis	GCA_001287365.1	TRUE	FALSE	FALSE	Scaffold
1832	Mycobacterium tuberculosis	GCA_001383795.1	TRUE	FALSE	FALSE	Scaffold
1833	Mycobacterium tuberculosis	GCA_004112625.1	TRUE	FALSE	FALSE	Scaffold
1834	Mycobacterium tuberculosis	GCA_028583305.1	TRUE	FALSE	FALSE	Complete Genome
1835	Mycobacterium tuberculosis	GCA_001392115.1	TRUE	FALSE	FALSE	Scaffold
1836	Mycobacterium tuberculosis	GCA_030576595.1	TRUE	FALSE	FALSE	Complete Genome
1837	Mycobacterium tuberculosis	GCA_002131185.1	TRUE	FALSE	FALSE	Contig
1838	Mycobacterium tuberculosis	GCA_000653015.1	TRUE	FALSE	FALSE	Scaffold
1839	Mycobacterium tuberculosis	GCA_000155285.1	TRUE	FALSE	FALSE	Scaffold
1840	Mycobacterium tuberculosis	GCA_039906665.1	TRUE	FALSE	FALSE	Chromosome
1841	Mycobacterium tuberculosis	GCA_028768425.1	TRUE	FALSE	TRUE	Complete Genome
1842	Mycobacterium tuberculosis	GCA_000665185.1	TRUE	FALSE	FALSE	Scaffold
1843	Mycobacterium tuberculosis	GCA_014899285.1	TRUE	FALSE	FALSE	Complete Genome
1844	Mycobacterium tuberculosis	GCA_001379535.1	TRUE	FALSE	FALSE	Scaffold
1845	Mycobacterium tuberculosis	GCA_003393145.1	TRUE	FALSE	FALSE	Contig
1846	Mycobacterium tuberculosis	GCA_900124265.1	TRUE	FALSE	FALSE	Scaffold
1847	Mycobacterium tuberculosis	GCA_001841765.1	TRUE	FALSE	FALSE	Contig
1848	Mycobacterium tuberculosis	GCA_001852005.1	TRUE	FALSE	FALSE	Scaffold
1849	Mycobacterium tuberculosis	GCA_000443675.1	TRUE	FALSE	FALSE	Chromosome
1850	Mycobacterium tuberculosis	GCA_001383555.1	TRUE	FALSE	FALSE	Scaffold
1851	Mycobacterium tuberculosis	GCA_001839715.1	TRUE	FALSE	FALSE	Scaffold
1852	Mycobacterium tuberculosis	GCA_001390635.1	TRUE	FALSE	FALSE	Scaffold
1853	Mycobacterium tuberculosis	GCA_004110625.1	TRUE	FALSE	FALSE	Scaffold
1854	Mycobacterium tuberculosis	GCA_000749725.1	TRUE	FALSE	FALSE	Contig
1855	Mycobacterium tuberculosis	GCA_004108075.1	TRUE	FALSE	FALSE	Contig
1856	Mycobacterium tuberculosis	GCA_004111825.1	TRUE	FALSE	FALSE	Scaffold
1857	Mycobacterium tuberculosis	GCA_001396495.1	TRUE	FALSE	FALSE	Scaffold
1858	Mycobacterium tuberculosis	GCA_000675195.1	TRUE	FALSE	FALSE	Scaffold
1859	Mycobacterium tuberculosis	GCA_000804055.1	TRUE	FALSE	FALSE	Contig
1860	Mycobacterium tuberculosis	GCA_023864305.1	TRUE	FALSE	FALSE	Contig
1861	Mycobacterium tuberculosis	GCA_001198575.1	TRUE	FALSE	FALSE	Scaffold
1862	Mycobacterium tuberculosis	GCA_012163215.1	TRUE	FALSE	FALSE	Contig
1863	Mycobacterium tuberculosis	GCA_001380455.1	TRUE	FALSE	FALSE	Scaffold
1864	Mycobacterium tuberculosis	GCA_004106835.1	TRUE	FALSE	FALSE	Scaffold
1865	Mycobacterium tuberculosis	GCA_003394885.1	TRUE	FALSE	TRUE	Contig
1866	Mycobacterium tuberculosis	GCA_000666245.1	TRUE	FALSE	FALSE	Scaffold
1867	Mycobacterium tuberculosis	GCA_000649815.1	TRUE	FALSE	TRUE	Scaffold
1868	Mycobacterium tuberculosis	GCA_000664625.1	TRUE	FALSE	FALSE	Scaffold
1869	Mycobacterium tuberculosis	GCA_001853035.1	TRUE	FALSE	FALSE	Contig
1870	Mycobacterium tuberculosis	GCA_002886865.1	TRUE	FALSE	FALSE	Complete Genome
1871	Mycobacterium tuberculosis	GCA_001377275.1	TRUE	FALSE	FALSE	Scaffold
1872	Mycobacterium tuberculosis	GCA_001394595.1	TRUE	FALSE	FALSE	Scaffold
1873	Mycobacterium tuberculosis	GCA_001376255.1	TRUE	FALSE	FALSE	Scaffold
1874	Mycobacterium tuberculosis	GCA_001376775.1	TRUE	FALSE	FALSE	Scaffold
1875	Mycobacterium tuberculosis	GCA_004108945.1	TRUE	FALSE	FALSE	Scaffold
1876	Mycobacterium tuberculosis	GCA_001386095.1	TRUE	FALSE	TRUE	Scaffold
1877	Mycobacterium tuberculosis	GCA_000656815.1	TRUE	FALSE	TRUE	Scaffold
1878	Mycobacterium tuberculosis	GCA_900124195.1	TRUE	FALSE	FALSE	Scaffold
1879	Mycobacterium tuberculosis	GCA_001391715.1	TRUE	FALSE	FALSE	Scaffold
1880	Mycobacterium tuberculosis	GCA_002129785.1	TRUE	FALSE	FALSE	Contig
1881	Mycobacterium tuberculosis	GCA_000665205.1	TRUE	FALSE	FALSE	Scaffold
1882	Mycobacterium tuberculosis	GCA_001380335.1	TRUE	FALSE	FALSE	Scaffold
1883	Mycobacterium tuberculosis	GCA_001319025.1	TRUE	FALSE	FALSE	Scaffold
1884	Mycobacterium tuberculosis	GCA_000669495.1	TRUE	FALSE	FALSE	Scaffold
1885	Mycobacterium tuberculosis	GCA_001376475.1	TRUE	FALSE	FALSE	Scaffold
1886	Mycobacterium tuberculosis	GCA_900121795.1	TRUE	FALSE	TRUE	Scaffold
1887	Mycobacterium tuberculosis	GCA_001392355.1	TRUE	FALSE	FALSE	Scaffold
1888	Mycobacterium tuberculosis	GCA_001397955.1	TRUE	FALSE	FALSE	Scaffold
1889	Mycobacterium tuberculosis	GCA_003393495.1	TRUE	FALSE	FALSE	Scaffold
1890	Mycobacterium tuberculosis	GCA_001322085.1	TRUE	FALSE	FALSE	Scaffold
1891	Mycobacterium tuberculosis	GCA_001845635.1	TRUE	FALSE	FALSE	Scaffold
1892	Mycobacterium tuberculosis	GCA_001943725.1	TRUE	FALSE	FALSE	Contig
1893	Mycobacterium tuberculosis	GCA_001843215.1	TRUE	FALSE	FALSE	Contig
1894	Mycobacterium tuberculosis	GCA_004113095.1	TRUE	FALSE	FALSE	Contig
1895	Mycobacterium tuberculosis	GCA_002128905.1	TRUE	FALSE	TRUE	Contig
1896	Mycobacterium tuberculosis	GCA_007859385.1	TRUE	FALSE	FALSE	Contig
1897	Mycobacterium tuberculosis	GCA_004109005.1	TRUE	FALSE	FALSE	Contig
1898	Mycobacterium tuberculosis	GCA_000313215.2	TRUE	FALSE	FALSE	Contig
1899	Mycobacterium tuberculosis	GCA_021352535.1	TRUE	FALSE	FALSE	Scaffold
1900	Mycobacterium tuberculosis	GCA_001848085.1	TRUE	FALSE	FALSE	Scaffold
1901	Mycobacterium tuberculosis	GCA_020683745.1	TRUE	FALSE	FALSE	Chromosome
1902	Mycobacterium tuberculosis	GCA_000666225.1	TRUE	FALSE	FALSE	Scaffold
1903	Mycobacterium tuberculosis	GCA_014899445.1	TRUE	FALSE	FALSE	Complete Genome
1904	Mycobacterium tuberculosis	GCA_900127555.1	TRUE	FALSE	FALSE	Scaffold
1905	Mycobacterium tuberculosis	GCA_001720315.1	TRUE	FALSE	FALSE	Contig
1906	Mycobacterium tuberculosis	GCA_000445915.1	TRUE	TRUE	TRUE	Chromosome
1907	Mycobacterium tuberculosis	GCA_001384495.1	TRUE	FALSE	FALSE	Scaffold
1908	Mycobacterium tuberculosis	GCA_001393275.1	TRUE	FALSE	TRUE	Scaffold
1909	Mycobacterium tuberculosis	GCA_001321925.1	TRUE	FALSE	FALSE	Contig
1910	Mycobacterium tuberculosis	GCA_001324545.1	TRUE	FALSE	FALSE	Scaffold
1911	Mycobacterium tuberculosis	GCA_001327695.1	TRUE	FALSE	FALSE	Scaffold
1912	Mycobacterium tuberculosis	GCA_000654455.1	TRUE	FALSE	FALSE	Scaffold
1913	Mycobacterium tuberculosis	GCA_001388775.1	TRUE	FALSE	FALSE	Scaffold
1914	Mycobacterium tuberculosis	GCA_905183025.1	TRUE	FALSE	FALSE	Chromosome
1915	Mycobacterium tuberculosis	GCA_008014605.1	TRUE	FALSE	FALSE	Scaffold
1916	Mycobacterium tuberculosis	GCA_001376015.1	TRUE	FALSE	FALSE	Scaffold
1917	Mycobacterium tuberculosis	GCA_000668895.1	TRUE	FALSE	FALSE	Scaffold
1918	Mycobacterium tuberculosis	GCA_014900255.1	TRUE	FALSE	FALSE	Complete Genome
1919	Mycobacterium tuberculosis	GCA_000663045.1	TRUE	FALSE	FALSE	Scaffold
1920	Mycobacterium tuberculosis	GCA_014900965.1	TRUE	FALSE	FALSE	Complete Genome
1921	Mycobacterium tuberculosis	GCA_001385375.1	TRUE	FALSE	TRUE	Scaffold
1922	Mycobacterium tuberculosis	GCA_001386255.1	TRUE	FALSE	FALSE	Scaffold
1923	Mycobacterium tuberculosis	GCA_001393135.1	TRUE	FALSE	FALSE	Scaffold
1924	Mycobacterium tuberculosis	GCA_002886405.1	TRUE	FALSE	FALSE	Complete Genome
1925	Mycobacterium tuberculosis	GCA_000667905.1	TRUE	FALSE	TRUE	Scaffold
1926	Mycobacterium tuberculosis	GCA_003383385.1	TRUE	FALSE	FALSE	Scaffold
1927	Mycobacterium tuberculosis	GCA_001390415.1	TRUE	FALSE	TRUE	Scaffold
1928	Mycobacterium tuberculosis	GCA_001391495.1	TRUE	FALSE	FALSE	Scaffold
1929	Mycobacterium tuberculosis	GCA_000665005.1	TRUE	FALSE	FALSE	Scaffold
1930	Mycobacterium tuberculosis	GCA_001847815.1	TRUE	FALSE	FALSE	Contig
1931	Mycobacterium tuberculosis	GCA_000443715.1	TRUE	FALSE	FALSE	Chromosome
1932	Mycobacterium tuberculosis	GCA_040949065.1	TRUE	FALSE	FALSE	Contig
1933	Mycobacterium tuberculosis	GCA_001397135.1	TRUE	FALSE	FALSE	Scaffold
1934	Mycobacterium tuberculosis	GCA_000679895.1	TRUE	FALSE	FALSE	Scaffold
1935	Mycobacterium tuberculosis	GCA_001379595.1	TRUE	FALSE	FALSE	Scaffold
1936	Mycobacterium tuberculosis	GCA_020684425.1	TRUE	FALSE	FALSE	Chromosome
1937	Mycobacterium tuberculosis	GCA_004110735.1	TRUE	FALSE	TRUE	Contig
1938	Mycobacterium tuberculosis	GCA_004104565.1	TRUE	FALSE	FALSE	Contig
1939	Mycobacterium tuberculosis	GCA_001382635.1	TRUE	FALSE	FALSE	Scaffold
1940	Mycobacterium tuberculosis	GCA_000445975.1	TRUE	FALSE	TRUE	Chromosome
1941	Mycobacterium tuberculosis	GCA_001848815.1	TRUE	FALSE	FALSE	Contig
1942	Mycobacterium tuberculosis	GCA_000706465.1	TRUE	FALSE	FALSE	Scaffold
1943	Mycobacterium tuberculosis	GCA_004108345.1	TRUE	FALSE	FALSE	Contig
1944	Mycobacterium tuberculosis	GCA_900121735.1	TRUE	FALSE	FALSE	Scaffold
1945	Mycobacterium tuberculosis	GCA_000653275.1	TRUE	FALSE	FALSE	Scaffold
1946	Mycobacterium tuberculosis	GCA_004106335.1	TRUE	FALSE	FALSE	Scaffold
1947	Mycobacterium tuberculosis	GCA_019661485.1	TRUE	FALSE	FALSE	Contig
1948	Mycobacterium tuberculosis	GCA_000675535.1	TRUE	FALSE	FALSE	Scaffold
1949	Mycobacterium tuberculosis	GCA_003398205.1	TRUE	FALSE	FALSE	Scaffold
1950	Mycobacterium tuberculosis	GCA_001842135.1	TRUE	FALSE	TRUE	Contig
1951	Mycobacterium tuberculosis	GCA_004108695.1	TRUE	FALSE	FALSE	Contig
1952	Mycobacterium tuberculosis	GCA_000678835.1	TRUE	FALSE	FALSE	Scaffold
1953	Mycobacterium tuberculosis	GCA_000658835.1	TRUE	FALSE	FALSE	Scaffold
1954	Mycobacterium tuberculosis	GCA_004113855.1	TRUE	FALSE	FALSE	Contig
1955	Mycobacterium tuberculosis	GCA_001385535.1	TRUE	FALSE	FALSE	Scaffold
1956	Mycobacterium tuberculosis	GCA_001942635.1	TRUE	FALSE	TRUE	Scaffold
1957	Mycobacterium tuberculosis	GCA_024651325.1	TRUE	FALSE	FALSE	Contig
1958	Mycobacterium tuberculosis	GCA_001851205.1	TRUE	FALSE	FALSE	Contig
1959	Mycobacterium tuberculosis	GCA_000677875.1	TRUE	FALSE	FALSE	Scaffold
1960	Mycobacterium tuberculosis	GCA_000934325.3	TRUE	FALSE	TRUE	Complete Genome
1961	Mycobacterium tuberculosis	GCA_001394635.1	TRUE	FALSE	FALSE	Scaffold
1962	Mycobacterium tuberculosis	GCA_000674115.1	TRUE	FALSE	TRUE	Scaffold
1963	Mycobacterium tuberculosis	GCA_000651395.1	TRUE	FALSE	FALSE	Scaffold
1964	Mycobacterium tuberculosis	GCA_900123275.1	TRUE	FALSE	FALSE	Scaffold
1965	Mycobacterium tuberculosis	GCA_001383155.1	TRUE	FALSE	FALSE	Scaffold
1966	Mycobacterium tuberculosis	GCA_045345655.1	TRUE	FALSE	FALSE	Complete Genome
1967	Mycobacterium tuberculosis	GCA_001390795.1	TRUE	FALSE	FALSE	Scaffold
1968	Mycobacterium tuberculosis	GCA_001323985.1	TRUE	FALSE	FALSE	Contig
1969	Mycobacterium tuberculosis	GCA_001397395.1	TRUE	FALSE	FALSE	Scaffold
1970	Mycobacterium tuberculosis	GCA_002446935.1	TRUE	FALSE	FALSE	Complete Genome
1971	Mycobacterium tuberculosis	GCA_000652975.1	TRUE	FALSE	FALSE	Scaffold
1972	Mycobacterium tuberculosis	GCA_000660365.1	TRUE	FALSE	FALSE	Scaffold
1973	Mycobacterium tuberculosis	GCA_001851245.1	TRUE	FALSE	FALSE	Scaffold
1974	Mycobacterium tuberculosis	GCA_000653335.1	TRUE	FALSE	TRUE	Scaffold
1975	Mycobacterium tuberculosis	GCA_001383655.1	TRUE	FALSE	FALSE	Scaffold
1976	Mycobacterium tuberculosis	GCA_001196935.1	TRUE	FALSE	FALSE	Scaffold
1977	Mycobacterium tuberculosis	GCA_001848115.1	TRUE	FALSE	FALSE	Scaffold
1978	Mycobacterium tuberculosis	GCA_001382995.1	TRUE	FALSE	FALSE	Scaffold
1979	Mycobacterium tuberculosis	GCA_000650555.1	TRUE	FALSE	FALSE	Scaffold
1980	Mycobacterium tuberculosis	GCA_000666165.1	TRUE	FALSE	FALSE	Scaffold
1981	Mycobacterium tuberculosis	GCA_000706045.1	TRUE	FALSE	FALSE	Scaffold
1982	Mycobacterium tuberculosis	GCA_000442945.1	TRUE	FALSE	FALSE	Chromosome
1983	Mycobacterium tuberculosis	GCA_001378415.1	TRUE	FALSE	FALSE	Contig
1984	Mycobacterium tuberculosis	GCA_030568235.1	TRUE	FALSE	FALSE	Complete Genome
1985	Mycobacterium tuberculosis	GCA_001844105.1	TRUE	FALSE	FALSE	Contig
1986	Mycobacterium tuberculosis	GCA_001840405.1	TRUE	FALSE	FALSE	Contig
1987	Mycobacterium tuberculosis	GCA_000443895.1	TRUE	FALSE	FALSE	Chromosome
1988	Mycobacterium tuberculosis	GCA_020683285.1	TRUE	FALSE	FALSE	Chromosome
1989	Mycobacterium tuberculosis	GCA_004110335.1	TRUE	FALSE	FALSE	Scaffold
1990	Mycobacterium tuberculosis	GCA_040949235.1	TRUE	FALSE	FALSE	Contig
1991	Mycobacterium tuberculosis	GCA_003398755.1	TRUE	FALSE	TRUE	Scaffold
1992	Mycobacterium tuberculosis	GCA_001392695.1	TRUE	FALSE	FALSE	Scaffold
1993	Mycobacterium tuberculosis	GCA_000675435.1	TRUE	FALSE	FALSE	Scaffold
1994	Mycobacterium tuberculosis	GCA_001393035.1	TRUE	FALSE	FALSE	Scaffold
1995	Mycobacterium tuberculosis	GCA_048537825.1	TRUE	FALSE	FALSE	Contig
1996	Mycobacterium tuberculosis	GCA_000679635.1	TRUE	FALSE	FALSE	Scaffold
1997	Mycobacterium tuberculosis	GCA_900122745.1	TRUE	FALSE	FALSE	Scaffold
1998	Mycobacterium tuberculosis	GCA_001323105.1	TRUE	FALSE	FALSE	Contig
[truncated: 6,298 more rows]

## Sheet: SD4
# The S. enterica dataset; GCA_003718275.1 is used as the reference genome for Unikseq and Neptune
	Taxon	GenBank accession	Is target	Is sampled (100 genomes)	Is sampled (1000 genomes)	Assembly level		Unique Taxon	# Genomes
1	Salmonella enterica subsp. enterica	GCA_005518965.1	TRUE	FALSE	FALSE	Contig		Salmonella enterica subsp. enterica	14518
2	Salmonella enterica subsp. enterica	GCA_047338585.1	TRUE	FALSE	FALSE	Complete Genome		Salmonella enterica subsp. salamae	66
3	Salmonella enterica subsp. enterica	GCA_001364435.1	TRUE	FALSE	FALSE	Scaffold		Salmonella enterica subsp. arizonae	70
4	Salmonella enterica subsp. enterica	GCA_001367495.1	TRUE	FALSE	FALSE	Contig		Salmonella enterica subsp. diarizonae	72
5	Salmonella enterica subsp. enterica	GCA_001240825.1	TRUE	FALSE	FALSE	Contig		Salmonella enterica subsp. houtenae	54
6	Salmonella enterica subsp. enterica	GCA_001363075.1	TRUE	FALSE	FALSE	Scaffold		Salmonella enterica subsp. indica	9
7	Salmonella enterica subsp. enterica	GCA_046159485.1	TRUE	FALSE	TRUE	Contig		Salmonella bongori	33
8	Salmonella enterica subsp. enterica	GCA_020715045.1	TRUE	FALSE	FALSE	Complete Genome
9	Salmonella enterica subsp. enterica	GCA_001220965.1	TRUE	FALSE	FALSE	Scaffold
10	Salmonella enterica subsp. enterica	GCA_031184215.1	TRUE	FALSE	TRUE	Complete Genome
11	Salmonella enterica subsp. enterica	GCA_001080125.1	TRUE	FALSE	FALSE	Contig
12	Salmonella enterica subsp. enterica	GCA_002048605.1	TRUE	FALSE	FALSE	Contig
13	Salmonella enterica subsp. enterica	GCA_003590405.1	TRUE	FALSE	FALSE	Scaffold
14	Salmonella enterica subsp. enterica	GCA_001361535.1	TRUE	FALSE	FALSE	Scaffold
15	Salmonella enterica subsp. enterica	GCA_007280655.1	TRUE	FALSE	FALSE	Contig
16	Salmonella enterica subsp. enterica	GCA_040280985.1	TRUE	FALSE	FALSE	Contig
17	Salmonella enterica subsp. enterica	GCA_012928185.1	TRUE	FALSE	FALSE	Contig
18	Salmonella enterica subsp. enterica	GCA_001099765.1	TRUE	FALSE	FALSE	Contig
19	Salmonella enterica subsp. enterica	GCA_000698655.1	TRUE	FALSE	FALSE	Contig
20	Salmonella enterica subsp. enterica	GCA_015022925.1	TRUE	FALSE	FALSE	Contig
21	Salmonella enterica subsp. enterica	GCA_001954765.1	TRUE	FALSE	FALSE	Contig
22	Salmonella enterica subsp. enterica	GCA_001218585.1	TRUE	FALSE	FALSE	Scaffold
23	Salmonella enterica subsp. enterica	GCA_018310435.1	TRUE	FALSE	FALSE	Complete Genome
24	Salmonella enterica subsp. enterica	GCA_003064215.1	TRUE	FALSE	FALSE	Contig
25	Salmonella enterica subsp. enterica	GCA_031000895.1	TRUE	FALSE	FALSE	Contig
26	Salmonella enterica subsp. enterica	GCA_002062265.1	TRUE	FALSE	FALSE	Contig
27	Salmonella enterica subsp. enterica	GCA_038020145.1	TRUE	FALSE	FALSE	Complete Genome
28	Salmonella enterica subsp. enterica	GCA_003118035.1	TRUE	FALSE	TRUE	Contig
29	Salmonella enterica subsp. enterica	GCA_001355675.1	TRUE	FALSE	FALSE	Scaffold
30	Salmonella enterica subsp. enterica	GCA_025629165.1	TRUE	FALSE	FALSE	Contig
31	Salmonella enterica subsp. enterica	GCA_001102865.1	TRUE	FALSE	FALSE	Scaffold
32	Salmonella enterica subsp. enterica	GCA_003596725.1	TRUE	FALSE	FALSE	Scaffold
33	Salmonella enterica subsp. enterica	GCA_046038415.1	TRUE	FALSE	FALSE	Contig
34	Salmonella enterica subsp. enterica	GCA_001104165.2	TRUE	FALSE	FALSE	Complete Genome
35	Salmonella enterica subsp. enterica	GCA_016652505.1	TRUE	FALSE	FALSE	Contig
36	Salmonella enterica subsp. enterica	GCA_001588195.1	TRUE	FALSE	TRUE	Contig
37	Salmonella enterica subsp. enterica	GCA_008727915.1	TRUE	FALSE	FALSE	Contig
38	Salmonella enterica subsp. enterica	GCA_040907485.1	TRUE	FALSE	FALSE	Contig
39	Salmonella enterica subsp. enterica	GCA_001242365.1	TRUE	FALSE	FALSE	Scaffold
40	Salmonella enterica subsp. enterica	GCA_015022965.1	TRUE	FALSE	FALSE	Contig
41	Salmonella enterica subsp. enterica	GCA_004291605.1	TRUE	FALSE	FALSE	Contig
42	Salmonella enterica subsp. enterica	GCA_026410945.1	TRUE	FALSE	FALSE	Chromosome
43	Salmonella enterica subsp. enterica	GCA_001153405.1	TRUE	FALSE	FALSE	Scaffold
44	Salmonella enterica subsp. enterica	GCA_001834155.1	TRUE	FALSE	FALSE	Contig
45	Salmonella enterica subsp. enterica	GCA_001051815.3	TRUE	FALSE	FALSE	Complete Genome
46	Salmonella enterica subsp. enterica	GCA_046037655.1	TRUE	FALSE	FALSE	Contig
47	Salmonella enterica subsp. enterica	GCA_039991485.1	TRUE	FALSE	FALSE	Contig
48	Salmonella enterica subsp. enterica	GCA_019670365.1	TRUE	FALSE	FALSE	Complete Genome
49	Salmonella enterica subsp. enterica	GCA_002999975.1	TRUE	FALSE	FALSE	Contig
50	Salmonella enterica subsp. enterica	GCA_900003115.1	TRUE	FALSE	FALSE	Contig
51	Salmonella enterica subsp. enterica	GCA_003032215.1	TRUE	FALSE	FALSE	Scaffold
52	Salmonella enterica subsp. enterica	GCA_000272595.1	TRUE	FALSE	FALSE	Contig
53	Salmonella enterica subsp. enterica	GCA_030063065.1	TRUE	FALSE	FALSE	Scaffold
54	Salmonella enterica subsp. enterica	GCA_035010105.1	TRUE	FALSE	TRUE	Scaffold
55	Salmonella enterica subsp. enterica	GCA_001952295.1	TRUE	FALSE	FALSE	Scaffold
56	Salmonella enterica subsp. enterica	GCA_001535335.1	TRUE	FALSE	FALSE	Contig
57	Salmonella enterica subsp. enterica	GCA_014121565.1	TRUE	FALSE	FALSE	Contig
58	Salmonella enterica subsp. enterica	GCA_037004045.1	TRUE	FALSE	FALSE	Contig
59	Salmonella enterica subsp. enterica	GCA_024721365.1	TRUE	FALSE	TRUE	Contig
60	Salmonella enterica subsp. enterica	GCA_900031565.1	TRUE	FALSE	FALSE	Scaffold
61	Salmonella enterica subsp. enterica	GCA_002077015.1	TRUE	FALSE	FALSE	Scaffold
62	Salmonella enterica subsp. enterica	GCA_002999895.1	TRUE	FALSE	FALSE	Contig
63	Salmonella enterica subsp. enterica	GCA_038380275.1	TRUE	FALSE	FALSE	Contig
64	Salmonella enterica subsp. enterica	GCA_003067965.1	TRUE	FALSE	FALSE	Contig
65	Salmonella enterica subsp. enterica	GCA_001240435.1	TRUE	FALSE	FALSE	Scaffold
66	Salmonella enterica subsp. enterica	GCA_001357015.1	TRUE	FALSE	FALSE	Scaffold
67	Salmonella enterica subsp. enterica	GCA_018916145.1	TRUE	FALSE	FALSE	Scaffold
68	Salmonella enterica subsp. enterica	GCA_001126125.1	TRUE	FALSE	FALSE	Scaffold
69	Salmonella enterica subsp. enterica	GCA_004321645.1	TRUE	FALSE	FALSE	Contig
70	Salmonella enterica subsp. enterica	GCA_041700295.1	TRUE	FALSE	FALSE	Scaffold
71	Salmonella enterica subsp. enterica	GCA_020163775.1	TRUE	FALSE	FALSE	Contig
72	Salmonella enterica subsp. enterica	GCA_001240885.1	TRUE	FALSE	FALSE	Contig
73	Salmonella enterica subsp. enterica	GCA_003069765.1	TRUE	FALSE	FALSE	Scaffold
74	Salmonella enterica subsp. enterica	GCA_003413955.1	TRUE	FALSE	FALSE	Contig
75	Salmonella enterica subsp. enterica	GCA_030502555.1	TRUE	FALSE	FALSE	Contig
76	Salmonella enterica subsp. enterica	GCA_026132475.1	TRUE	FALSE	FALSE	Scaffold
77	Salmonella enterica subsp. enterica	GCA_012028975.1	TRUE	FALSE	FALSE	Scaffold
78	Salmonella enterica subsp. enterica	GCA_022509725.1	TRUE	FALSE	FALSE	Contig
79	Salmonella enterica subsp. enterica	GCA_002241545.2	TRUE	FALSE	FALSE	Contig
80	Salmonella enterica subsp. enterica	GCA_049313155.1	TRUE	FALSE	FALSE	Contig
81	Salmonella enterica subsp. enterica	GCA_041447675.1	TRUE	FALSE	FALSE	Complete Genome
82	Salmonella enterica subsp. enterica	GCA_046158705.1	TRUE	FALSE	FALSE	Contig
83	Salmonella enterica subsp. enterica	GCA_020551995.1	TRUE	FALSE	FALSE	Contig
84	Salmonella enterica subsp. enterica	GCA_027922585.1	TRUE	FALSE	FALSE	Contig
85	Salmonella enterica subsp. enterica	GCA_001356615.1	TRUE	FALSE	FALSE	Scaffold
86	Salmonella enterica subsp. enterica	GCA_024261085.1	TRUE	FALSE	FALSE	Scaffold
87	Salmonella enterica subsp. enterica	GCA_000330085.1	TRUE	FALSE	FALSE	Contig
88	Salmonella enterica subsp. enterica	GCA_008727635.1	TRUE	FALSE	FALSE	Complete Genome
89	Salmonella enterica subsp. enterica	GCA_038404725.1	TRUE	FALSE	FALSE	Contig
90	Salmonella enterica subsp. enterica	GCA_001088065.1	TRUE	FALSE	FALSE	Scaffold
91	Salmonella enterica subsp. enterica	GCA_050018075.1	TRUE	FALSE	TRUE	Contig
92	Salmonella enterica subsp. enterica	GCA_012053525.1	TRUE	FALSE	FALSE	Complete Genome
93	Salmonella enterica subsp. enterica	GCA_002266305.1	TRUE	FALSE	FALSE	Contig
94	Salmonella enterica subsp. enterica	GCA_900456815.1	TRUE	FALSE	FALSE	Contig
95	Salmonella enterica subsp. enterica	GCA_040535035.1	TRUE	FALSE	FALSE	Contig
96	Salmonella enterica subsp. enterica	GCA_040907565.1	TRUE	FALSE	FALSE	Contig
97	Salmonella enterica subsp. enterica	GCA_039544975.1	TRUE	FALSE	TRUE	Contig
98	Salmonella enterica subsp. enterica	GCA_000624535.2	TRUE	FALSE	FALSE	Chromosome
99	Salmonella enterica subsp. enterica	GCA_019837585.1	TRUE	FALSE	FALSE	Contig
100	Salmonella enterica subsp. enterica	GCA_020520505.1	TRUE	FALSE	FALSE	Contig
101	Salmonella enterica subsp. enterica	GCA_040281165.1	TRUE	FALSE	FALSE	Contig
102	Salmonella enterica subsp. enterica	GCA_021556365.1	TRUE	FALSE	FALSE	Contig
103	Salmonella enterica subsp. enterica	GCA_002065035.1	TRUE	FALSE	FALSE	Contig
104	Salmonella enterica subsp. enterica	GCA_000474295.1	TRUE	FALSE	FALSE	Contig
105	Salmonella enterica subsp. enterica	GCA_037480215.1	TRUE	FALSE	FALSE	Scaffold
106	Salmonella enterica subsp. enterica	GCA_024266385.1	TRUE	FALSE	FALSE	Complete Genome
107	Salmonella enterica subsp. enterica	GCA_030417955.1	TRUE	TRUE	TRUE	Contig
108	Salmonella enterica subsp. enterica	GCA_012272375.1	TRUE	FALSE	FALSE	Scaffold
109	Salmonella enterica subsp. enterica	GCA_045344085.1	TRUE	FALSE	FALSE	Complete Genome
110	Salmonella enterica subsp. enterica	GCA_001447115.1	TRUE	FALSE	FALSE	Complete Genome
111	Salmonella enterica subsp. enterica	GCA_002059295.1	TRUE	FALSE	FALSE	Contig
112	Salmonella enterica subsp. enterica	GCA_001220925.1	TRUE	FALSE	FALSE	Scaffold
113	Salmonella enterica subsp. enterica	GCA_021555335.1	TRUE	FALSE	FALSE	Contig
114	Salmonella enterica subsp. enterica	GCA_040191465.1	TRUE	FALSE	FALSE	Scaffold
115	Salmonella enterica subsp. enterica	GCA_001167865.1	TRUE	FALSE	FALSE	Contig
116	Salmonella enterica subsp. enterica	GCA_000985015.1	TRUE	FALSE	FALSE	Scaffold
117	Salmonella enterica subsp. enterica	GCA_040534155.1	TRUE	FALSE	FALSE	Contig
118	Salmonella enterica subsp. enterica	GCA_035013345.1	TRUE	FALSE	TRUE	Scaffold
119	Salmonella enterica subsp. enterica	GCA_016923955.1	TRUE	FALSE	FALSE	Contig
120	Salmonella enterica subsp. enterica	GCA_001480085.1	TRUE	FALSE	FALSE	Contig
121	Salmonella enterica subsp. enterica	GCA_002059825.1	TRUE	FALSE	FALSE	Contig
122	Salmonella enterica subsp. enterica	GCA_003065665.1	TRUE	FALSE	FALSE	Contig
123	Salmonella enterica subsp. enterica	GCA_001975445.1	TRUE	FALSE	FALSE	Complete Genome
124	Salmonella enterica subsp. enterica	GCA_027923105.1	TRUE	FALSE	FALSE	Contig
125	Salmonella enterica subsp. enterica	GCA_034480325.1	TRUE	FALSE	FALSE	Contig
126	Salmonella enterica subsp. enterica	GCA_001108325.1	TRUE	FALSE	FALSE	Scaffold
127	Salmonella enterica subsp. enterica	GCA_001833895.1	TRUE	FALSE	FALSE	Contig
128	Salmonella enterica subsp. enterica	GCA_003064345.1	TRUE	FALSE	FALSE	Contig
129	Salmonella enterica subsp. enterica	GCA_003430935.1	TRUE	FALSE	TRUE	Contig
130	Salmonella enterica subsp. enterica	GCA_016025395.1	TRUE	FALSE	FALSE	Complete Genome
131	Salmonella enterica subsp. enterica	GCA_001360535.1	TRUE	FALSE	FALSE	Contig
132	Salmonella enterica subsp. enterica	GCA_001148045.1	TRUE	FALSE	FALSE	Contig
133	Salmonella enterica subsp. enterica	GCA_001275195.1	TRUE	FALSE	FALSE	Contig
134	Salmonella enterica subsp. enterica	GCA_002061615.1	TRUE	FALSE	FALSE	Contig
135	Salmonella enterica subsp. enterica	GCA_037480155.1	TRUE	FALSE	FALSE	Contig
136	Salmonella enterica subsp. enterica	GCA_002289225.1	TRUE	FALSE	FALSE	Scaffold
137	Salmonella enterica subsp. enterica	GCA_001121125.1	TRUE	FALSE	FALSE	Scaffold
138	Salmonella enterica subsp. enterica	GCA_004292235.1	TRUE	FALSE	FALSE	Contig
139	Salmonella enterica subsp. enterica	GCA_002047025.1	TRUE	FALSE	FALSE	Contig
140	Salmonella enterica subsp. enterica	GCA_025629005.1	TRUE	FALSE	FALSE	Scaffold
141	Salmonella enterica subsp. enterica	GCA_001317585.1	TRUE	FALSE	FALSE	Scaffold
142	Salmonella enterica subsp. enterica	GCA_050584645.1	TRUE	FALSE	FALSE	Contig
143	Salmonella enterica subsp. enterica	GCA_003120515.1	TRUE	FALSE	FALSE	Contig
144	Salmonella enterica subsp. enterica	GCA_001478295.1	TRUE	FALSE	FALSE	Contig
145	Salmonella enterica subsp. enterica	GCA_000624055.2	TRUE	FALSE	FALSE	Complete Genome
146	Salmonella enterica subsp. enterica	GCA_002038255.1	TRUE	FALSE	FALSE	Scaffold
147	Salmonella enterica subsp. enterica	GCA_045343955.1	TRUE	FALSE	FALSE	Complete Genome
148	Salmonella enterica subsp. enterica	GCA_002074515.1	TRUE	FALSE	FALSE	Scaffold
149	Salmonella enterica subsp. enterica	GCA_028893475.1	TRUE	FALSE	FALSE	Complete Genome
150	Salmonella enterica subsp. enterica	GCA_015697745.1	TRUE	FALSE	FALSE	Complete Genome
151	Salmonella enterica subsp. enterica	GCA_034651235.1	TRUE	FALSE	FALSE	Scaffold
152	Salmonella enterica subsp. enterica	GCA_036350575.1	TRUE	FALSE	FALSE	Contig
153	Salmonella enterica subsp. enterica	GCA_001245115.1	TRUE	FALSE	TRUE	Contig
154	Salmonella enterica subsp. enterica	GCA_002059325.1	TRUE	FALSE	FALSE	Contig
155	Salmonella enterica subsp. enterica	GCA_002034225.1	TRUE	FALSE	FALSE	Contig
156	Salmonella enterica subsp. enterica	GCA_015024135.1	TRUE	FALSE	FALSE	Scaffold
157	Salmonella enterica subsp. enterica	GCA_049311875.1	TRUE	FALSE	FALSE	Scaffold
158	Salmonella enterica subsp. enterica	GCA_002064875.1	TRUE	FALSE	FALSE	Contig
159	Salmonella enterica subsp. enterica	GCA_002091235.1	TRUE	FALSE	TRUE	Contig
160	Salmonella enterica subsp. enterica	GCA_900478235.1	TRUE	FALSE	FALSE	Complete Genome
161	Salmonella enterica subsp. enterica	GCA_002914435.1	TRUE	FALSE	FALSE	Contig
162	Salmonella enterica subsp. enterica	GCA_002926495.1	TRUE	FALSE	FALSE	Contig
163	Salmonella enterica subsp. enterica	GCA_002047885.1	TRUE	FALSE	FALSE	Contig
164	Salmonella enterica subsp. enterica	GCA_000983705.1	TRUE	FALSE	FALSE	Scaffold
165	Salmonella enterica subsp. enterica	GCA_001365875.1	TRUE	FALSE	FALSE	Scaffold
166	Salmonella enterica subsp. enterica	GCA_041362995.1	TRUE	FALSE	FALSE	Contig
167	Salmonella enterica subsp. enterica	GCA_001955295.1	TRUE	FALSE	FALSE	Contig
168	Salmonella enterica subsp. enterica	GCA_002042785.1	TRUE	FALSE	FALSE	Scaffold
169	Salmonella enterica subsp. enterica	GCA_947053125.1	TRUE	FALSE	FALSE	Contig
170	Salmonella enterica subsp. enterica	GCA_003064205.1	TRUE	FALSE	FALSE	Contig
171	Salmonella enterica subsp. enterica	GCA_001240125.1	TRUE	FALSE	FALSE	Contig
172	Salmonella enterica subsp. enterica	GCA_001535095.1	TRUE	FALSE	FALSE	Contig
173	Salmonella enterica subsp. enterica	GCA_001138305.1	TRUE	FALSE	FALSE	Scaffold
174	Salmonella enterica subsp. enterica	GCA_014394985.2	TRUE	FALSE	FALSE	Complete Genome
175	Salmonella enterica subsp. enterica	GCA_001363915.1	TRUE	FALSE	FALSE	Scaffold
176	Salmonella enterica subsp. enterica	GCA_001295675.1	TRUE	FALSE	FALSE	Contig
177	Salmonella enterica subsp. enterica	GCA_014858545.1	TRUE	FALSE	FALSE	Complete Genome
178	Salmonella enterica subsp. enterica	GCA_014121405.1	TRUE	FALSE	FALSE	Contig
179	Salmonella enterica subsp. enterica	GCA_002048165.1	TRUE	FALSE	FALSE	Contig
180	Salmonella enterica subsp. enterica	GCA_900033715.1	TRUE	FALSE	FALSE	Scaffold
181	Salmonella enterica subsp. enterica	GCA_001134005.1	TRUE	FALSE	FALSE	Contig
182	Salmonella enterica subsp. enterica	GCA_001125205.1	TRUE	FALSE	FALSE	Scaffold
183	Salmonella enterica subsp. enterica	GCA_030913615.1	TRUE	FALSE	FALSE	Complete Genome
184	Salmonella enterica subsp. enterica	GCA_041362575.1	TRUE	FALSE	FALSE	Contig
185	Salmonella enterica subsp. enterica	GCA_003066685.1	TRUE	FALSE	FALSE	Contig
186	Salmonella enterica subsp. enterica	GCA_006517135.1	TRUE	FALSE	FALSE	Complete Genome
187	Salmonella enterica subsp. enterica	GCA_037481535.1	TRUE	FALSE	FALSE	Scaffold
188	Salmonella enterica subsp. enterica	GCA_004291925.1	TRUE	FALSE	FALSE	Contig
189	Salmonella enterica subsp. enterica	GCA_001972955.1	TRUE	FALSE	TRUE	Contig
190	Salmonella enterica subsp. enterica	GCA_000626095.2	TRUE	FALSE	FALSE	Complete Genome
191	Salmonella enterica subsp. enterica	GCA_001955165.1	TRUE	FALSE	FALSE	Contig
192	Salmonella enterica subsp. enterica	GCA_003118215.1	TRUE	FALSE	FALSE	Contig
193	Salmonella enterica subsp. enterica	GCA_009884375.1	TRUE	FALSE	FALSE	Complete Genome
194	Salmonella enterica subsp. enterica	GCA_000962275.1	TRUE	FALSE	FALSE	Contig
195	Salmonella enterica subsp. enterica	GCA_051066855.1	TRUE	FALSE	FALSE	Contig
196	Salmonella enterica subsp. enterica	GCA_002060215.1	TRUE	FALSE	FALSE	Contig
197	Salmonella enterica subsp. enterica	GCA_000495175.2	TRUE	FALSE	FALSE	Contig
198	Salmonella enterica subsp. enterica	GCA_047688895.1	TRUE	FALSE	FALSE	Contig
199	Salmonella enterica subsp. enterica	GCA_003718495.1	TRUE	FALSE	FALSE	Complete Genome
200	Salmonella enterica subsp. enterica	GCA_002032875.1	TRUE	FALSE	FALSE	Contig
201	Salmonella enterica subsp. enterica	GCA_900036835.1	TRUE	FALSE	FALSE	Scaffold
202	Salmonella enterica subsp. enterica	GCA_003070585.1	TRUE	FALSE	FALSE	Scaffold
203	Salmonella enterica subsp. enterica	GCA_035968475.1	TRUE	FALSE	FALSE	Contig
204	Salmonella enterica subsp. enterica	GCA_041941495.1	TRUE	FALSE	FALSE	Complete Genome
205	Salmonella enterica subsp. enterica	GCA_001630135.1	TRUE	FALSE	FALSE	Contig
206	Salmonella enterica subsp. enterica	GCA_003200315.1	TRUE	FALSE	FALSE	Contig
207	Salmonella enterica subsp. enterica	GCA_002063965.1	TRUE	FALSE	FALSE	Contig
208	Salmonella enterica subsp. enterica	GCA_037786955.1	TRUE	FALSE	TRUE	Complete Genome
209	Salmonella enterica subsp. enterica	GCA_039032515.1	TRUE	FALSE	FALSE	Contig
210	Salmonella enterica subsp. enterica	GCA_020715225.1	TRUE	FALSE	FALSE	Complete Genome
211	Salmonella enterica subsp. enterica	GCA_001479905.1	TRUE	FALSE	FALSE	Contig
212	Salmonella enterica subsp. enterica	GCA_001138885.1	TRUE	FALSE	FALSE	Scaffold
213	Salmonella enterica subsp. enterica	GCA_049313235.1	TRUE	FALSE	FALSE	Contig
214	Salmonella enterica subsp. enterica	GCA_039991165.1	TRUE	FALSE	FALSE	Contig
215	Salmonella enterica subsp. enterica	GCA_001107045.1	TRUE	FALSE	FALSE	Scaffold
216	Salmonella enterica subsp. enterica	GCA_046037675.1	TRUE	FALSE	FALSE	Contig
217	Salmonella enterica subsp. enterica	GCA_000524785.1	TRUE	FALSE	FALSE	Contig
218	Salmonella enterica subsp. enterica	GCA_007993185.1	TRUE	FALSE	FALSE	Contig
219	Salmonella enterica subsp. enterica	GCA_000505085.1	TRUE	FALSE	FALSE	Contig
220	Salmonella enterica subsp. enterica	GCA_003408675.1	TRUE	FALSE	FALSE	Contig
221	Salmonella enterica subsp. enterica	GCA_003690075.1	TRUE	FALSE	FALSE	Contig
222	Salmonella enterica subsp. enterica	GCA_013411875.1	TRUE	FALSE	FALSE	Contig
223	Salmonella enterica subsp. enterica	GCA_039836225.1	TRUE	FALSE	FALSE	Contig
224	Salmonella enterica subsp. enterica	GCA_002999175.1	TRUE	FALSE	FALSE	Complete Genome
225	Salmonella enterica subsp. enterica	GCA_024177545.1	TRUE	FALSE	FALSE	Scaffold
226	Salmonella enterica subsp. enterica	GCA_001081165.1	TRUE	FALSE	FALSE	Scaffold
227	Salmonella enterica subsp. enterica	GCA_001116345.1	TRUE	FALSE	FALSE	Contig
228	Salmonella enterica subsp. enterica	GCA_046159265.1	TRUE	FALSE	FALSE	Contig
229	Salmonella enterica subsp. enterica	GCA_004324135.2	TRUE	FALSE	FALSE	Complete Genome
230	Salmonella enterica subsp. enterica	GCA_003118755.1	TRUE	FALSE	FALSE	Contig
231	Salmonella enterica subsp. enterica	GCA_002042485.1	TRUE	FALSE	FALSE	Scaffold
232	Salmonella enterica subsp. enterica	GCA_000806885.1	TRUE	FALSE	FALSE	Contig
233	Salmonella enterica subsp. enterica	GCA_001085025.1	TRUE	FALSE	FALSE	Scaffold
234	Salmonella enterica subsp. enterica	GCA_037878215.1	TRUE	FALSE	FALSE	Complete Genome
235	Salmonella enterica subsp. enterica	GCA_039991775.1	TRUE	FALSE	FALSE	Contig
236	Salmonella enterica subsp. enterica	GCA_015180645.1	TRUE	FALSE	FALSE	Contig
237	Salmonella enterica subsp. enterica	GCA_019797945.1	TRUE	FALSE	FALSE	Complete Genome
238	Salmonella enterica subsp. enterica	GCA_027923125.1	TRUE	FALSE	FALSE	Contig
239	Salmonella enterica subsp. enterica	GCA_001048375.2	TRUE	FALSE	FALSE	Complete Genome
240	Salmonella enterica subsp. enterica	GCA_001410395.1	TRUE	FALSE	FALSE	Scaffold
241	Salmonella enterica subsp. enterica	GCA_900456585.1	TRUE	FALSE	FALSE	Contig
242	Salmonella enterica subsp. enterica	GCA_013420865.1	TRUE	FALSE	TRUE	Contig
243	Salmonella enterica subsp. enterica	GCA_039991535.1	TRUE	FALSE	FALSE	Contig
244	Salmonella enterica subsp. enterica	GCA_035010965.1	TRUE	FALSE	FALSE	Scaffold
245	Salmonella enterica subsp. enterica	GCA_001093545.1	TRUE	FALSE	FALSE	Scaffold
246	Salmonella enterica subsp. enterica	GCA_040534605.1	TRUE	FALSE	FALSE	Contig
247	Salmonella enterica subsp. enterica	GCA_002038805.1	TRUE	FALSE	FALSE	Scaffold
248	Salmonella enterica subsp. enterica	GCA_009428895.1	TRUE	FALSE	FALSE	Scaffold
249	Salmonella enterica subsp. enterica	GCA_001366675.1	TRUE	FALSE	FALSE	Contig
250	Salmonella enterica subsp. enterica	GCA_045344035.1	TRUE	FALSE	FALSE	Complete Genome
251	Salmonella enterica subsp. enterica	GCA_001079585.1	TRUE	FALSE	FALSE	Contig
252	Salmonella enterica subsp. enterica	GCA_000505405.1	TRUE	FALSE	FALSE	Contig
253	Salmonella enterica subsp. enterica	GCA_900003755.1	TRUE	FALSE	FALSE	Contig
254	Salmonella enterica subsp. enterica	GCA_046263535.1	TRUE	FALSE	FALSE	Scaffold
255	Salmonella enterica subsp. enterica	GCA_001121005.1	TRUE	FALSE	FALSE	Scaffold
256	Salmonella enterica subsp. enterica	GCA_001117685.1	TRUE	FALSE	FALSE	Contig
257	Salmonella enterica subsp. enterica	GCA_020164325.1	TRUE	FALSE	FALSE	Scaffold
258	Salmonella enterica subsp. enterica	GCA_900002645.1	TRUE	FALSE	FALSE	Contig
259	Salmonella enterica subsp. enterica	GCA_003718535.1	TRUE	FALSE	FALSE	Complete Genome
260	Salmonella enterica subsp. enterica	GCA_002048105.1	TRUE	FALSE	FALSE	Contig
261	Salmonella enterica subsp. enterica	GCA_000388815.1	TRUE	FALSE	FALSE	Scaffold
262	Salmonella enterica subsp. enterica	GCA_900456715.1	TRUE	FALSE	FALSE	Contig
263	Salmonella enterica subsp. enterica	GCA_003718055.1	TRUE	FALSE	FALSE	Complete Genome
264	Salmonella enterica subsp. enterica	GCA_004291525.1	TRUE	FALSE	FALSE	Contig
265	Salmonella enterica subsp. enterica	GCA_900478425.1	TRUE	FALSE	FALSE	Contig
266	Salmonella enterica subsp. enterica	GCA_046263355.1	TRUE	FALSE	FALSE	Scaffold
267	Salmonella enterica subsp. enterica	GCA_001105845.1	TRUE	FALSE	FALSE	Scaffold
268	Salmonella enterica subsp. enterica	GCA_002033925.1	TRUE	FALSE	FALSE	Contig
269	Salmonella enterica subsp. enterica	GCA_001700345.1	TRUE	FALSE	FALSE	Scaffold
270	Salmonella enterica subsp. enterica	GCA_000974045.1	TRUE	FALSE	FALSE	Scaffold
271	Salmonella enterica subsp. enterica	GCA_042954685.1	TRUE	FALSE	FALSE	Contig
272	Salmonella enterica subsp. enterica	GCA_001317605.1	TRUE	FALSE	FALSE	Contig
273	Salmonella enterica subsp. enterica	GCA_965264715.1	TRUE	FALSE	FALSE	Contig
274	Salmonella enterica subsp. enterica	GCA_002049385.1	TRUE	FALSE	FALSE	Contig
275	Salmonella enterica subsp. enterica	GCA_001952395.1	TRUE	FALSE	FALSE	Scaffold
276	Salmonella enterica subsp. enterica	GCA_001481195.1	TRUE	FALSE	FALSE	Contig
277	Salmonella enterica subsp. enterica	GCA_001080425.1	TRUE	FALSE	FALSE	Scaffold
278	Salmonella enterica subsp. enterica	GCA_037794445.1	TRUE	FALSE	FALSE	Complete Genome
279	Salmonella enterica subsp. enterica	GCA_002107465.1	TRUE	FALSE	FALSE	Contig
280	Salmonella enterica subsp. enterica	GCA_034650115.1	TRUE	FALSE	FALSE	Contig
281	Salmonella enterica subsp. enterica	GCA_001079845.1	TRUE	FALSE	FALSE	Scaffold
282	Salmonella enterica subsp. enterica	GCA_001079425.1	TRUE	FALSE	FALSE	Contig
283	Salmonella enterica subsp. enterica	GCA_002030365.1	TRUE	FALSE	FALSE	Contig
284	Salmonella enterica subsp. enterica	GCA_018359665.1	TRUE	FALSE	FALSE	Contig
285	Salmonella enterica subsp. enterica	GCA_002061335.1	TRUE	FALSE	FALSE	Contig
286	Salmonella enterica subsp. enterica	GCA_049619935.1	TRUE	FALSE	FALSE	Complete Genome
287	Salmonella enterica subsp. enterica	GCA_004847345.1	TRUE	FALSE	FALSE	Complete Genome
288	Salmonella enterica subsp. enterica	GCA_002039505.1	TRUE	FALSE	FALSE	Scaffold
289	Salmonella enterica subsp. enterica	GCA_001214365.1	TRUE	FALSE	FALSE	Scaffold
290	Salmonella enterica subsp. enterica	GCA_003137835.1	TRUE	FALSE	FALSE	Contig
291	Salmonella enterica subsp. enterica	GCA_013412615.1	TRUE	FALSE	FALSE	Contig
292	Salmonella enterica subsp. enterica	GCA_001150445.1	TRUE	FALSE	FALSE	Contig
293	Salmonella enterica subsp. enterica	GCA_024177845.1	TRUE	FALSE	FALSE	Scaffold
294	Salmonella enterica subsp. enterica	GCA_001360675.1	TRUE	FALSE	FALSE	Scaffold
295	Salmonella enterica subsp. enterica	GCA_951660735.1	TRUE	FALSE	FALSE	Contig
296	Salmonella enterica subsp. enterica	GCA_043109165.1	TRUE	FALSE	FALSE	Contig
297	Salmonella enterica subsp. enterica	GCA_008363645.1	TRUE	FALSE	FALSE	Contig
298	Salmonella enterica subsp. enterica	GCA_001214325.1	TRUE	FALSE	FALSE	Scaffold
299	Salmonella enterica subsp. enterica	GCA_002035945.1	TRUE	FALSE	FALSE	Contig
300	Salmonella enterica subsp. enterica	GCA_000748425.1	TRUE	FALSE	FALSE	Contig
301	Salmonella enterica subsp. enterica	GCA_008363465.1	TRUE	FALSE	FALSE	Contig
302	Salmonella enterica subsp. enterica	GCA_002062895.1	TRUE	FALSE	FALSE	Contig
303	Salmonella enterica subsp. enterica	GCA_046159125.1	TRUE	FALSE	FALSE	Contig
304	Salmonella enterica subsp. enterica	GCA_016519235.1	TRUE	FALSE	FALSE	Contig
305	Salmonella enterica subsp. enterica	GCA_001952405.1	TRUE	FALSE	FALSE	Scaffold
306	Salmonella enterica subsp. enterica	GCA_032307855.1	TRUE	FALSE	FALSE	Contig
307	Salmonella enterica subsp. enterica	GCA_024177745.1	TRUE	FALSE	FALSE	Scaffold
308	Salmonella enterica subsp. enterica	GCA_039991465.1	TRUE	FALSE	FALSE	Contig
309	Salmonella enterica subsp. enterica	GCA_003549755.1	TRUE	FALSE	FALSE	Contig
310	Salmonella enterica subsp. enterica	GCA_001365155.1	TRUE	FALSE	FALSE	Scaffold
311	Salmonella enterica subsp. enterica	GCA_039032095.1	TRUE	FALSE	FALSE	Contig
312	Salmonella enterica subsp. enterica	GCA_050887035.1	TRUE	FALSE	FALSE	Chromosome
313	Salmonella enterica subsp. enterica	GCA_016773355.1	TRUE	FALSE	FALSE	Contig
314	Salmonella enterica subsp. enterica	GCA_023008105.1	TRUE	FALSE	FALSE	Contig
315	Salmonella enterica subsp. enterica	GCA_001478565.1	TRUE	FALSE	FALSE	Contig
316	Salmonella enterica subsp. enterica	GCA_012028915.1	TRUE	FALSE	FALSE	Contig
317	Salmonella enterica subsp. enterica	GCA_041411205.1	TRUE	FALSE	FALSE	Complete Genome
318	Salmonella enterica subsp. enterica	GCA_002038705.1	TRUE	FALSE	TRUE	Scaffold
319	Salmonella enterica subsp. enterica	GCA_037480655.1	TRUE	FALSE	FALSE	Scaffold
320	Salmonella enterica subsp. enterica	GCA_000984135.1	TRUE	FALSE	TRUE	Scaffold
321	Salmonella enterica subsp. enterica	GCA_000648455.2	TRUE	FALSE	TRUE	Scaffold
322	Salmonella enterica subsp. enterica	GCA_002034285.1	TRUE	FALSE	FALSE	Contig
323	Salmonella enterica subsp. enterica	GCA_003066135.1	TRUE	FALSE	FALSE	Scaffold
324	Salmonella enterica subsp. enterica	GCA_023006915.1	TRUE	FALSE	FALSE	Contig
325	Salmonella enterica subsp. enterica	GCA_001124285.1	TRUE	FALSE	FALSE	Scaffold
326	Salmonella enterica subsp. enterica	GCA_001148845.1	TRUE	FALSE	FALSE	Contig
327	Salmonella enterica subsp. enterica	GCA_003137675.1	TRUE	FALSE	FALSE	Contig
328	Salmonella enterica subsp. enterica	GCA_004292125.1	TRUE	FALSE	FALSE	Scaffold
329	Salmonella enterica subsp. enterica	GCA_001365495.1	TRUE	FALSE	FALSE	Scaffold
330	Salmonella enterica subsp. enterica	GCA_043108815.1	TRUE	FALSE	FALSE	Contig
331	Salmonella enterica subsp. enterica	GCA_000293115.1	TRUE	FALSE	FALSE	Contig
332	Salmonella enterica subsp. enterica	GCA_019586865.1	TRUE	FALSE	FALSE	Scaffold
333	Salmonella enterica subsp. enterica	GCA_002723785.1	TRUE	FALSE	FALSE	Contig
334	Salmonella enterica subsp. enterica	GCA_003413885.1	TRUE	FALSE	TRUE	Contig
335	Salmonella enterica subsp. enterica	GCA_037797495.1	TRUE	FALSE	FALSE	Complete Genome
336	Salmonella enterica subsp. enterica	GCA_046365665.1	TRUE	FALSE	FALSE	Contig
337	Salmonella enterica subsp. enterica	GCA_003000025.1	TRUE	FALSE	FALSE	Contig
338	Salmonella enterica subsp. enterica	GCA_012028805.1	TRUE	FALSE	FALSE	Scaffold
339	Salmonella enterica subsp. enterica	GCA_000280395.1	TRUE	FALSE	FALSE	Contig
340	Salmonella enterica subsp. enterica	GCA_000623595.2	TRUE	FALSE	FALSE	Chromosome
341	Salmonella enterica subsp. enterica	GCA_001112885.1	TRUE	FALSE	FALSE	Contig
342	Salmonella enterica subsp. enterica	GCA_003430895.1	TRUE	FALSE	FALSE	Contig
343	Salmonella enterica subsp. enterica	GCA_002065285.1	TRUE	FALSE	FALSE	Contig
344	Salmonella enterica subsp. enterica	GCA_025293855.1	TRUE	FALSE	FALSE	Contig
345	Salmonella enterica subsp. enterica	GCA_001359755.1	TRUE	FALSE	TRUE	Contig
346	Salmonella enterica subsp. enterica	GCA_001367455.1	TRUE	FALSE	FALSE	Scaffold
347	Salmonella enterica subsp. enterica	GCA_020164055.1	TRUE	FALSE	FALSE	Scaffold
348	Salmonella enterica subsp. enterica	GCA_000486645.1	TRUE	FALSE	FALSE	Contig
349	Salmonella enterica subsp. enterica	GCA_001109485.1	TRUE	FALSE	FALSE	Contig
350	Salmonella enterica subsp. enterica	GCA_001364835.1	TRUE	FALSE	FALSE	Scaffold
351	Salmonella enterica subsp. enterica	GCA_000329065.1	TRUE	FALSE	FALSE	Contig
352	Salmonella enterica subsp. enterica	GCA_001240255.1	TRUE	FALSE	FALSE	Contig
353	Salmonella enterica subsp. enterica	GCA_000272955.1	TRUE	FALSE	FALSE	Contig
354	Salmonella enterica subsp. enterica	GCA_006377735.2	TRUE	FALSE	FALSE	Contig
355	Salmonella enterica subsp. enterica	GCA_001082725.1	TRUE	FALSE	FALSE	Contig
356	Salmonella enterica subsp. enterica	GCA_001534985.1	TRUE	FALSE	FALSE	Contig
357	Salmonella enterica subsp. enterica	GCA_000974175.1	TRUE	FALSE	FALSE	Scaffold
358	Salmonella enterica subsp. enterica	GCA_001410655.1	TRUE	FALSE	FALSE	Scaffold
359	Salmonella enterica subsp. enterica	GCA_047689085.1	TRUE	FALSE	FALSE	Contig
360	Salmonella enterica subsp. enterica	GCA_002265965.1	TRUE	FALSE	FALSE	Contig
361	Salmonella enterica subsp. enterica	GCA_004919225.1	TRUE	FALSE	FALSE	Complete Genome
362	Salmonella enterica subsp. enterica	GCA_902825525.1	TRUE	FALSE	FALSE	Complete Genome
363	Salmonella enterica subsp. enterica	GCA_007352895.1	TRUE	FALSE	FALSE	Scaffold
364	Salmonella enterica subsp. enterica	GCA_025176895.1	TRUE	FALSE	FALSE	Scaffold
365	Salmonella enterica subsp. enterica	GCA_030847365.1	TRUE	FALSE	FALSE	Scaffold
366	Salmonella enterica subsp. enterica	GCA_000388695.1	TRUE	FALSE	FALSE	Scaffold
367	Salmonella enterica subsp. enterica	GCA_012928325.1	TRUE	FALSE	FALSE	Contig
368	Salmonella enterica subsp. enterica	GCA_000962305.1	TRUE	FALSE	FALSE	Contig
369	Salmonella enterica subsp. enterica	GCA_024656085.1	TRUE	FALSE	FALSE	Scaffold
370	Salmonella enterica subsp. enterica	GCA_040281205.1	TRUE	FALSE	FALSE	Contig
371	Salmonella enterica subsp. enterica	GCA_003600325.1	TRUE	FALSE	FALSE	Scaffold
372	Salmonella enterica subsp. enterica	GCA_001131425.1	TRUE	FALSE	FALSE	Scaffold
373	Salmonella enterica subsp. enterica	GCA_001163165.1	TRUE	FALSE	FALSE	Contig
374	Salmonella enterica subsp. enterica	GCA_020714885.1	TRUE	FALSE	FALSE	Complete Genome
375	Salmonella enterica subsp. enterica	GCA_007094075.1	TRUE	FALSE	FALSE	Scaffold
376	Salmonella enterica subsp. enterica	GCA_001833725.1	TRUE	FALSE	FALSE	Contig
377	Salmonella enterica subsp. enterica	GCA_001367095.1	TRUE	FALSE	FALSE	Contig
378	Salmonella enterica subsp. enterica	GCA_021066425.1	TRUE	FALSE	FALSE	Contig
379	Salmonella enterica subsp. enterica	GCA_002915375.1	TRUE	FALSE	FALSE	Contig
380	Salmonella enterica subsp. enterica	GCA_003120395.1	TRUE	FALSE	FALSE	Contig
381	Salmonella enterica subsp. enterica	GCA_003069825.1	TRUE	FALSE	FALSE	Scaffold
382	Salmonella enterica subsp. enterica	GCA_943066375.1	TRUE	FALSE	FALSE	Contig
383	Salmonella enterica subsp. enterica	GCA_001051795.1	TRUE	FALSE	FALSE	Contig
384	Salmonella enterica subsp. enterica	GCA_031000675.1	TRUE	FALSE	FALSE	Contig
385	Salmonella enterica subsp. enterica	GCA_002048115.1	TRUE	FALSE	FALSE	Contig
386	Salmonella enterica subsp. enterica	GCA_003067165.1	TRUE	FALSE	FALSE	Scaffold
387	Salmonella enterica subsp. enterica	GCA_965252755.1	TRUE	FALSE	FALSE	Contig
388	Salmonella enterica subsp. enterica	GCA_001160065.1	TRUE	FALSE	TRUE	Scaffold
389	Salmonella enterica subsp. enterica	GCA_009834705.1	TRUE	FALSE	FALSE	Contig
390	Salmonella enterica subsp. enterica	GCA_001221385.1	TRUE	FALSE	FALSE	Scaffold
391	Salmonella enterica subsp. enterica	GCA_002063595.1	TRUE	FALSE	FALSE	Contig
392	Salmonella enterica subsp. enterica	GCA_020806075.1	TRUE	FALSE	FALSE	Scaffold
393	Salmonella enterica subsp. enterica	GCA_000468255.1	TRUE	FALSE	FALSE	Contig
394	Salmonella enterica subsp. enterica	GCA_003589785.1	TRUE	FALSE	FALSE	Complete Genome
395	Salmonella enterica subsp. enterica	GCA_002039665.1	TRUE	FALSE	FALSE	Scaffold
396	Salmonella enterica subsp. enterica	GCA_007093755.1	TRUE	FALSE	FALSE	Contig
397	Salmonella enterica subsp. enterica	GCA_001955305.1	TRUE	FALSE	FALSE	Contig
398	Salmonella enterica subsp. enterica	GCA_001613945.1	TRUE	FALSE	FALSE	Contig
399	Salmonella enterica subsp. enterica	GCA_002074185.1	TRUE	FALSE	FALSE	Scaffold
400	Salmonella enterica subsp. enterica	GCA_001834255.1	TRUE	FALSE	FALSE	Contig
401	Salmonella enterica subsp. enterica	GCA_001240025.1	TRUE	FALSE	TRUE	Scaffold
402	Salmonella enterica subsp. enterica	GCA_028892825.1	TRUE	FALSE	FALSE	Complete Genome
403	Salmonella enterica subsp. enterica	GCA_965257525.1	TRUE	FALSE	FALSE	Contig
404	Salmonella enterica subsp. enterica	GCA_000412795.1	TRUE	FALSE	FALSE	Contig
405	Salmonella enterica subsp. enterica	GCA_001165625.1	TRUE	FALSE	FALSE	Scaffold
406	Salmonella enterica subsp. enterica	GCA_002032985.1	TRUE	FALSE	FALSE	Contig
407	Salmonella enterica subsp. enterica	GCA_041921015.1	TRUE	FALSE	TRUE	Contig
408	Salmonella enterica subsp. enterica	GCA_001216205.1	TRUE	FALSE	FALSE	Scaffold
409	Salmonella enterica subsp. enterica	GCA_003597185.1	TRUE	FALSE	FALSE	Contig
410	Salmonella enterica subsp. enterica	GCA_008363955.1	TRUE	TRUE	TRUE	Contig
411	Salmonella enterica subsp. enterica	GCA_001317685.2	TRUE	FALSE	FALSE	Complete Genome
412	Salmonella enterica subsp. enterica	GCA_001174705.1	TRUE	FALSE	FALSE	Scaffold
413	Salmonella enterica subsp. enterica	GCA_045344155.1	TRUE	FALSE	FALSE	Complete Genome
414	Salmonella enterica subsp. enterica	GCA_004919405.1	TRUE	FALSE	FALSE	Complete Genome
415	Salmonella enterica subsp. enterica	GCA_030374695.1	TRUE	FALSE	FALSE	Chromosome
416	Salmonella enterica subsp. enterica	GCA_003066585.1	TRUE	FALSE	FALSE	Scaffold
417	Salmonella enterica subsp. enterica	GCA_025293715.1	TRUE	FALSE	FALSE	Contig
418	Salmonella enterica subsp. enterica	GCA_003200345.1	TRUE	FALSE	FALSE	Contig
419	Salmonella enterica subsp. enterica	GCA_002056945.1	TRUE	FALSE	FALSE	Contig
420	Salmonella enterica subsp. enterica	GCA_001350195.1	TRUE	FALSE	FALSE	Scaffold
421	Salmonella enterica subsp. enterica	GCA_003591125.1	TRUE	FALSE	TRUE	Scaffold
422	Salmonella enterica subsp. enterica	GCA_006383725.1	TRUE	FALSE	FALSE	Scaffold
423	Salmonella enterica subsp. enterica	GCA_013411785.1	TRUE	FALSE	FALSE	Contig
424	Salmonella enterica subsp. enterica	GCA_900002865.1	TRUE	FALSE	FALSE	Scaffold
425	Salmonella enterica subsp. enterica	GCA_041412605.1	TRUE	FALSE	FALSE	Complete Genome
426	Salmonella enterica subsp. enterica	GCA_039045435.1	TRUE	FALSE	FALSE	Scaffold
427	Salmonella enterica subsp. enterica	GCA_003200755.1	TRUE	FALSE	FALSE	Contig
428	Salmonella enterica subsp. enterica	GCA_011304815.1	TRUE	FALSE	FALSE	Complete Genome
429	Salmonella enterica subsp. enterica	GCA_001246195.1	TRUE	FALSE	FALSE	Contig
430	Salmonella enterica subsp. enterica	GCA_030503015.1	TRUE	FALSE	FALSE	Contig
431	Salmonella enterica subsp. enterica	GCA_001080625.1	TRUE	FALSE	FALSE	Scaffold
432	Salmonella enterica subsp. enterica	GCA_002030715.1	TRUE	FALSE	FALSE	Contig
433	Salmonella enterica subsp. enterica	GCA_002064765.1	TRUE	FALSE	FALSE	Contig
434	Salmonella enterica subsp. enterica	GCA_002858585.1	TRUE	FALSE	FALSE	Contig
435	Salmonella enterica subsp. enterica	GCA_001457355.1	TRUE	TRUE	TRUE	Contig
436	Salmonella enterica subsp. enterica	GCA_009668565.1	TRUE	FALSE	FALSE	Scaffold
437	Salmonella enterica subsp. enterica	GCA_013344465.1	TRUE	FALSE	FALSE	Contig
438	Salmonella enterica subsp. enterica	GCA_001142525.1	TRUE	FALSE	FALSE	Scaffold
439	Salmonella enterica subsp. enterica	GCA_005884165.1	TRUE	FALSE	FALSE	Contig
440	Salmonella enterica subsp. enterica	GCA_051293995.1	TRUE	FALSE	FALSE	Contig
441	Salmonella enterica subsp. enterica	GCA_040534005.1	TRUE	FALSE	FALSE	Contig
442	Salmonella enterica subsp. enterica	GCA_001999405.1	TRUE	FALSE	TRUE	Scaffold
443	Salmonella enterica subsp. enterica	GCA_012028675.1	TRUE	FALSE	FALSE	Contig
444	Salmonella enterica subsp. enterica	GCA_007094775.1	TRUE	FALSE	FALSE	Contig
445	Salmonella enterica subsp. enterica	GCA_001755875.1	TRUE	FALSE	TRUE	Contig
446	Salmonella enterica subsp. enterica	GCA_041922195.1	TRUE	FALSE	FALSE	Contig
447	Salmonella enterica subsp. enterica	GCA_037480635.1	TRUE	FALSE	FALSE	Scaffold
448	Salmonella enterica subsp. enterica	GCA_003005885.1	TRUE	FALSE	FALSE	Contig
449	Salmonella enterica subsp. enterica	GCA_006443195.1	TRUE	FALSE	FALSE	Contig
450	Salmonella enterica subsp. enterica	GCA_000344845.1	TRUE	FALSE	FALSE	Contig
451	Salmonella enterica subsp. enterica	GCA_002090865.1	TRUE	FALSE	FALSE	Contig
452	Salmonella enterica subsp. enterica	GCA_012028595.1	TRUE	FALSE	FALSE	Contig
453	Salmonella enterica subsp. enterica	GCA_001239885.1	TRUE	FALSE	TRUE	Scaffold
454	Salmonella enterica subsp. enterica	GCA_001361655.1	TRUE	FALSE	FALSE	Contig
455	Salmonella enterica subsp. enterica	GCA_003856755.1	TRUE	FALSE	FALSE	Complete Genome
456	Salmonella enterica subsp. enterica	GCA_039032275.1	TRUE	FALSE	FALSE	Contig
457	Salmonella enterica subsp. enterica	GCA_001366155.1	TRUE	FALSE	FALSE	Scaffold
458	Salmonella enterica subsp. enterica	GCA_001951685.1	TRUE	FALSE	FALSE	Scaffold
459	Salmonella enterica subsp. enterica	GCA_000329605.1	TRUE	FALSE	FALSE	Contig
460	Salmonella enterica subsp. enterica	GCA_041411135.1	TRUE	FALSE	FALSE	Complete Genome
461	Salmonella enterica subsp. enterica	GCA_016773415.1	TRUE	FALSE	FALSE	Contig
462	Salmonella enterica subsp. enterica	GCA_001241665.1	TRUE	FALSE	FALSE	Contig
463	Salmonella enterica subsp. enterica	GCA_030316445.1	TRUE	FALSE	FALSE	Chromosome
464	Salmonella enterica subsp. enterica	GCA_000984735.1	TRUE	FALSE	FALSE	Scaffold
465	Salmonella enterica subsp. enterica	GCA_013412125.1	TRUE	FALSE	FALSE	Contig
466	Salmonella enterica subsp. enterica	GCA_001120625.1	TRUE	FALSE	FALSE	Scaffold
467	Salmonella enterica subsp. enterica	GCA_001355695.1	TRUE	FALSE	FALSE	Scaffold
468	Salmonella enterica subsp. enterica	GCA_005890095.1	TRUE	FALSE	FALSE	Complete Genome
469	Salmonella enterica subsp. enterica	GCA_007093735.1	TRUE	FALSE	FALSE	Scaffold
470	Salmonella enterica subsp. enterica	GCA_026132305.1	TRUE	FALSE	FALSE	Contig
471	Salmonella enterica subsp. enterica	GCA_000623515.2	TRUE	FALSE	FALSE	Chromosome
472	Salmonella enterica subsp. enterica	GCA_000973835.1	TRUE	FALSE	FALSE	Scaffold
473	Salmonella enterica subsp. enterica	GCA_037004505.1	TRUE	FALSE	FALSE	Contig
474	Salmonella enterica subsp. enterica	GCA_001366075.1	TRUE	FALSE	FALSE	Scaffold
475	Salmonella enterica subsp. enterica	GCA_037774005.1	TRUE	FALSE	FALSE	Complete Genome
476	Salmonella enterica subsp. enterica	GCA_007352885.1	TRUE	FALSE	TRUE	Scaffold
477	Salmonella enterica subsp. enterica	GCA_018915825.1	TRUE	FALSE	FALSE	Scaffold
478	Salmonella enterica subsp. enterica	GCA_000483715.2	TRUE	FALSE	FALSE	Complete Genome
479	Salmonella enterica subsp. enterica	GCA_008362975.1	TRUE	FALSE	FALSE	Contig
480	Salmonella enterica subsp. enterica	GCA_943119005.1	TRUE	FALSE	FALSE	Scaffold
481	Salmonella enterica subsp. enterica	GCA_049808555.1	TRUE	FALSE	FALSE	Scaffold
482	Salmonella enterica subsp. enterica	GCA_019587045.1	TRUE	FALSE	FALSE	Scaffold
483	Salmonella enterica subsp. enterica	GCA_003606225.1	TRUE	FALSE	FALSE	Complete Genome
484	Salmonella enterica subsp. enterica	GCA_002042405.1	TRUE	FALSE	FALSE	Scaffold
485	Salmonella enterica subsp. enterica	GCA_001216985.1	TRUE	FALSE	FALSE	Scaffold
486	Salmonella enterica subsp. enterica	GCA_014349295.1	TRUE	FALSE	FALSE	Scaffold
487	Salmonella enterica subsp. enterica	GCA_036039755.1	TRUE	FALSE	FALSE	Scaffold
488	Salmonella enterica subsp. enterica	GCA_023007375.1	TRUE	FALSE	FALSE	Contig
489	Salmonella enterica subsp. enterica	GCA_000985775.1	TRUE	TRUE	TRUE	Scaffold
490	Salmonella enterica subsp. enterica	GCA_036907755.1	TRUE	FALSE	FALSE	Contig
491	Salmonella enterica subsp. enterica	GCA_000748785.1	TRUE	FALSE	FALSE	Contig
492	Salmonella enterica subsp. enterica	GCA_030505995.1	TRUE	FALSE	FALSE	Complete Genome
493	Salmonella enterica subsp. enterica	GCA_001110445.1	TRUE	FALSE	FALSE	Scaffold
494	Salmonella enterica subsp. enterica	GCA_001534835.1	TRUE	FALSE	FALSE	Contig
495	Salmonella enterica subsp. enterica	GCA_001240005.1	TRUE	FALSE	FALSE	Scaffold
496	Salmonella enterica subsp. enterica	GCA_000231505.2	TRUE	FALSE	FALSE	Contig
497	Salmonella enterica subsp. enterica	GCA_037482945.1	TRUE	FALSE	FALSE	Contig
498	Salmonella enterica subsp. enterica	GCA_001246265.1	TRUE	FALSE	FALSE	Contig
499	Salmonella enterica subsp. enterica	GCA_037003385.1	TRUE	FALSE	FALSE	Contig
500	Salmonella enterica subsp. enterica	GCA_003073555.1	TRUE	FALSE	FALSE	Complete Genome
501	Salmonella enterica subsp. enterica	GCA_016772615.1	TRUE	FALSE	FALSE	Contig
502	Salmonella enterica subsp. enterica	GCA_001222165.1	TRUE	FALSE	FALSE	Scaffold
503	Salmonella enterica subsp. enterica	GCA_041537745.1	TRUE	FALSE	FALSE	Contig
504	Salmonella enterica subsp. enterica	GCA_041363395.1	TRUE	FALSE	FALSE	Contig
505	Salmonella enterica subsp. enterica	GCA_001172125.1	TRUE	FALSE	FALSE	Scaffold
506	Salmonella enterica subsp. enterica	GCA_002241655.2	TRUE	FALSE	FALSE	Contig
507	Salmonella enterica subsp. enterica	GCA_000698715.2	TRUE	FALSE	FALSE	Complete Genome
508	Salmonella enterica subsp. enterica	GCA_000626435.2	TRUE	FALSE	FALSE	Chromosome
509	Salmonella enterica subsp. enterica	GCA_015180425.1	TRUE	FALSE	TRUE	Contig
510	Salmonella enterica subsp. enterica	GCA_002127805.1	TRUE	FALSE	FALSE	Contig
511	Salmonella enterica subsp. enterica	GCA_002128385.1	TRUE	FALSE	FALSE	Complete Genome
512	Salmonella enterica subsp. enterica	GCA_035010205.1	TRUE	FALSE	FALSE	Scaffold
513	Salmonella enterica subsp. enterica	GCA_005519295.1	TRUE	FALSE	FALSE	Contig
514	Salmonella enterica subsp. enterica	GCA_002091215.1	TRUE	FALSE	FALSE	Contig
515	Salmonella enterica subsp. enterica	GCA_032789615.1	TRUE	FALSE	TRUE	Contig
516	Salmonella enterica subsp. enterica	GCA_001834645.1	TRUE	FALSE	FALSE	Contig
517	Salmonella enterica subsp. enterica	GCA_001366575.1	TRUE	FALSE	FALSE	Scaffold
518	Salmonella enterica subsp. enterica	GCA_003070145.1	TRUE	FALSE	FALSE	Scaffold
519	Salmonella enterica subsp. enterica	GCA_000601375.1	TRUE	FALSE	FALSE	Contig
520	Salmonella enterica subsp. enterica	GCA_012271965.1	TRUE	FALSE	FALSE	Scaffold
521	Salmonella enterica subsp. enterica	GCA_001151225.1	TRUE	TRUE	TRUE	Scaffold
522	Salmonella enterica subsp. enterica	GCA_003072805.1	TRUE	FALSE	FALSE	Contig
523	Salmonella enterica subsp. enterica	GCA_001363755.1	TRUE	FALSE	FALSE	Scaffold
524	Salmonella enterica subsp. enterica	GCA_046037055.1	TRUE	FALSE	FALSE	Contig
525	Salmonella enterica subsp. enterica	GCA_000483735.1	TRUE	FALSE	FALSE	Contig
526	Salmonella enterica subsp. enterica	GCA_005144945.1	TRUE	FALSE	TRUE	Complete Genome
527	Salmonella enterica subsp. enterica	GCA_051136925.1	TRUE	FALSE	FALSE	Contig
528	Salmonella enterica subsp. enterica	GCA_004360345.1	TRUE	FALSE	FALSE	Contig
529	Salmonella enterica subsp. enterica	GCA_041412595.1	TRUE	FALSE	FALSE	Complete Genome
530	Salmonella enterica subsp. enterica	GCA_015180305.1	TRUE	FALSE	FALSE	Contig
531	Salmonella enterica subsp. enterica	GCA_007993345.1	TRUE	FALSE	FALSE	Contig
532	Salmonella enterica subsp. enterica	GCA_002242295.1	TRUE	FALSE	FALSE	Scaffold
533	Salmonella enterica subsp. enterica	GCA_025291905.1	TRUE	FALSE	FALSE	Contig
534	Salmonella enterica subsp. enterica	GCA_000180315.1	TRUE	FALSE	FALSE	Contig
535	Salmonella enterica subsp. enterica	GCA_001363215.1	TRUE	FALSE	FALSE	Scaffold
536	Salmonella enterica subsp. enterica	GCA_000984815.1	TRUE	FALSE	FALSE	Scaffold
537	Salmonella enterica subsp. enterica	GCA_049312475.1	TRUE	FALSE	FALSE	Contig
538	Salmonella enterica subsp. enterica	GCA_018916485.1	TRUE	FALSE	FALSE	Scaffold
539	Salmonella enterica subsp. enterica	GCA_000626215.1	TRUE	FALSE	FALSE	Complete Genome
540	Salmonella enterica subsp. enterica	GCA_002107235.1	TRUE	FALSE	FALSE	Contig
541	Salmonella enterica subsp. enterica	GCA_017893505.1	TRUE	FALSE	FALSE	Complete Genome
542	Salmonella enterica subsp. enterica	GCA_022808425.1	TRUE	FALSE	FALSE	Contig
543	Salmonella enterica subsp. enterica	GCA_007994715.1	TRUE	FALSE	FALSE	Contig
544	Salmonella enterica subsp. enterica	GCA_002048905.1	TRUE	FALSE	FALSE	Contig
545	Salmonella enterica subsp. enterica	GCA_002237355.1	TRUE	FALSE	FALSE	Scaffold
546	Salmonella enterica subsp. enterica	GCA_001363335.1	TRUE	FALSE	FALSE	Scaffold
547	Salmonella enterica subsp. enterica	GCA_018915965.1	TRUE	FALSE	FALSE	Scaffold
548	Salmonella enterica subsp. enterica	GCA_019008335.1	TRUE	FALSE	FALSE	Contig
549	Salmonella enterica subsp. enterica	GCA_001239845.1	TRUE	FALSE	FALSE	Scaffold
550	Salmonella enterica subsp. enterica	GCA_036959205.1	TRUE	FALSE	FALSE	Contig
551	Salmonella enterica subsp. enterica	GCA_965265695.1	TRUE	FALSE	FALSE	Contig
552	Salmonella enterica subsp. enterica	GCA_000188935.2	TRUE	FALSE	FALSE	Contig
553	Salmonella enterica subsp. enterica	GCA_041361515.1	TRUE	FALSE	FALSE	Contig
554	Salmonella enterica subsp. enterica	GCA_000315995.1	TRUE	FALSE	FALSE	Contig
555	Salmonella enterica subsp. enterica	GCA_001121925.1	TRUE	FALSE	FALSE	Scaffold
556	Salmonella enterica subsp. enterica	GCA_041922135.1	TRUE	FALSE	FALSE	Contig
557	Salmonella enterica subsp. enterica	GCA_037798445.1	TRUE	FALSE	FALSE	Complete Genome
558	Salmonella enterica subsp. enterica	GCA_001048095.1	TRUE	FALSE	FALSE	Scaffold
559	Salmonella enterica subsp. enterica	GCA_001359375.1	TRUE	FALSE	FALSE	Contig
560	Salmonella enterica subsp. enterica	GCA_006384085.1	TRUE	FALSE	FALSE	Contig
561	Salmonella enterica subsp. enterica	GCA_006383785.1	TRUE	FALSE	FALSE	Contig
562	Salmonella enterica subsp. enterica	GCA_001358275.1	TRUE	FALSE	FALSE	Scaffold
563	Salmonella enterica subsp. enterica	GCA_004291625.1	TRUE	FALSE	FALSE	Contig
564	Salmonella enterica subsp. enterica	GCA_033839825.1	TRUE	FALSE	FALSE	Contig
565	Salmonella enterica subsp. enterica	GCA_038372755.1	TRUE	FALSE	FALSE	Contig
566	Salmonella enterica subsp. enterica	GCA_006380365.2	TRUE	FALSE	FALSE	Contig
567	Salmonella enterica subsp. enterica	GCA_000487795.1	TRUE	FALSE	FALSE	Contig
568	Salmonella enterica subsp. enterica	GCA_000962205.1	TRUE	FALSE	FALSE	Contig
569	Salmonella enterica subsp. enterica	GCA_000603305.1	TRUE	FALSE	FALSE	Contig
570	Salmonella enterica subsp. enterica	GCA_001481035.1	TRUE	FALSE	FALSE	Contig
571	Salmonella enterica subsp. enterica	GCA_000411875.1	TRUE	FALSE	FALSE	Contig
572	Salmonella enterica subsp. enterica	GCA_002200415.1	TRUE	FALSE	FALSE	Scaffold
573	Salmonella enterica subsp. enterica	GCA_051066515.1	TRUE	FALSE	FALSE	Contig
574	Salmonella enterica subsp. enterica	GCA_034423615.1	TRUE	FALSE	FALSE	Contig
575	Salmonella enterica subsp. enterica	GCA_016652165.1	TRUE	FALSE	FALSE	Contig
576	Salmonella enterica subsp. enterica	GCA_943116485.1	TRUE	FALSE	FALSE	Contig
577	Salmonella enterica subsp. enterica	GCA_943115995.1	TRUE	FALSE	FALSE	Scaffold
578	Salmonella enterica subsp. enterica	GCA_001118305.1	TRUE	FALSE	FALSE	Contig
579	Salmonella enterica subsp. enterica	GCA_001366655.1	TRUE	FALSE	FALSE	Scaffold
580	Salmonella enterica subsp. enterica	GCA_003117595.1	TRUE	FALSE	FALSE	Contig
581	Salmonella enterica subsp. enterica	GCA_001360655.1	TRUE	FALSE	FALSE	Contig
582	Salmonella enterica subsp. enterica	GCA_033839685.1	TRUE	FALSE	FALSE	Contig
583	Salmonella enterica subsp. enterica	GCA_007993445.1	TRUE	FALSE	FALSE	Contig
584	Salmonella enterica subsp. enterica	GCA_000329945.1	TRUE	FALSE	FALSE	Contig
585	Salmonella enterica subsp. enterica	GCA_900003005.1	TRUE	FALSE	FALSE	Contig
586	Salmonella enterica subsp. enterica	GCA_001167765.1	TRUE	FALSE	FALSE	Scaffold
587	Salmonella enterica subsp. enterica	GCA_004309055.1	TRUE	FALSE	FALSE	Contig
588	Salmonella enterica subsp. enterica	GCA_002063335.1	TRUE	FALSE	FALSE	Contig
589	Salmonella enterica subsp. enterica	GCA_003069905.1	TRUE	FALSE	FALSE	Scaffold
590	Salmonella enterica subsp. enterica	GCA_002042635.1	TRUE	FALSE	FALSE	Scaffold
591	Salmonella enterica subsp. enterica	GCA_001082125.1	TRUE	FALSE	TRUE	Contig
592	Salmonella enterica subsp. enterica	GCA_001278295.1	TRUE	FALSE	FALSE	Complete Genome
593	Salmonella enterica subsp. enterica	GCA_013411375.1	TRUE	FALSE	FALSE	Contig
594	Salmonella enterica subsp. enterica	GCA_000314915.2	TRUE	FALSE	FALSE	Contig
595	Salmonella enterica subsp. enterica	GCA_045343925.1	TRUE	FALSE	FALSE	Complete Genome
596	Salmonella enterica subsp. enterica	GCA_002065025.1	TRUE	FALSE	FALSE	Contig
597	Salmonella enterica subsp. enterica	GCA_001104545.1	TRUE	FALSE	FALSE	Scaffold
598	Salmonella enterica subsp. enterica	GCA_011466775.1	TRUE	FALSE	FALSE	Complete Genome
599	Salmonella enterica subsp. enterica	GCA_002033845.1	TRUE	FALSE	FALSE	Contig
600	Salmonella enterica subsp. enterica	GCA_001317625.1	TRUE	FALSE	FALSE	Scaffold
601	Salmonella enterica subsp. enterica	GCA_036960125.1	TRUE	FALSE	FALSE	Contig
602	Salmonella enterica subsp. enterica	GCA_001078945.1	TRUE	FALSE	FALSE	Contig
603	Salmonella enterica subsp. enterica	GCA_027922905.1	TRUE	FALSE	FALSE	Contig
604	Salmonella enterica subsp. enterica	GCA_000486485.1	TRUE	FALSE	FALSE	Contig
605	Salmonella enterica subsp. enterica	GCA_900002675.1	TRUE	FALSE	FALSE	Contig
606	Salmonella enterica subsp. enterica	GCA_041731105.1	TRUE	FALSE	FALSE	Contig
607	Salmonella enterica subsp. enterica	GCA_007094365.1	TRUE	FALSE	FALSE	Scaffold
608	Salmonella enterica subsp. enterica	GCA_001095705.1	TRUE	FALSE	FALSE	Contig
609	Salmonella enterica subsp. enterica	GCA_002074545.1	TRUE	FALSE	FALSE	Scaffold
610	Salmonella enterica subsp. enterica	GCA_965264515.1	TRUE	FALSE	FALSE	Contig
611	Salmonella enterica subsp. enterica	GCA_020691725.1	TRUE	FALSE	FALSE	Complete Genome
612	Salmonella enterica subsp. enterica	GCA_001220525.1	TRUE	FALSE	FALSE	Scaffold
613	Salmonella enterica subsp. enterica	GCA_001595235.1	TRUE	FALSE	FALSE	Contig
614	Salmonella enterica subsp. enterica	GCA_951159785.1	TRUE	FALSE	FALSE	Contig
615	Salmonella enterica subsp. enterica	GCA_001477905.1	TRUE	FALSE	FALSE	Contig
616	Salmonella enterica subsp. enterica	GCA_002029365.1	TRUE	FALSE	FALSE	Scaffold
617	Salmonella enterica subsp. enterica	GCA_001118745.1	TRUE	FALSE	FALSE	Scaffold
618	Salmonella enterica subsp. enterica	GCA_020164125.1	TRUE	FALSE	FALSE	Contig
619	Salmonella enterica subsp. enterica	GCA_024721515.1	TRUE	FALSE	FALSE	Contig
620	Salmonella enterica subsp. enterica	GCA_003690015.1	TRUE	FALSE	FALSE	Contig
621	Salmonella enterica subsp. enterica	GCA_001361755.1	TRUE	FALSE	FALSE	Scaffold
622	Salmonella enterica subsp. enterica	GCA_001080905.1	TRUE	FALSE	FALSE	Contig
623	Salmonella enterica subsp. enterica	GCA_019586545.1	TRUE	FALSE	FALSE	Scaffold
624	Salmonella enterica subsp. enterica	GCA_000231585.2	TRUE	FALSE	FALSE	Contig
625	Salmonella enterica subsp. enterica	GCA_003717735.1	TRUE	FALSE	FALSE	Complete Genome
626	Salmonella enterica subsp. enterica	GCA_000280355.1	TRUE	FALSE	FALSE	Contig
627	Salmonella enterica subsp. enterica	GCA_036960105.1	TRUE	FALSE	TRUE	Contig
628	Salmonella enterica subsp. enterica	GCA_001153005.1	TRUE	FALSE	FALSE	Scaffold
629	Salmonella enterica subsp. enterica	GCA_002035045.1	TRUE	FALSE	FALSE	Contig
630	Salmonella enterica subsp. enterica	GCA_016863855.1	TRUE	FALSE	FALSE	Scaffold
631	Salmonella enterica subsp. enterica	GCA_000626375.1	TRUE	FALSE	FALSE	Complete Genome
632	Salmonella enterica subsp. enterica	GCA_000412935.1	TRUE	FALSE	FALSE	Contig
633	Salmonella enterica subsp. enterica	GCA_002064235.1	TRUE	FALSE	FALSE	Contig
634	Salmonella enterica subsp. enterica	GCA_900033735.1	TRUE	FALSE	FALSE	Scaffold
635	Salmonella enterica subsp. enterica	GCA_001834045.1	TRUE	FALSE	TRUE	Contig
636	Salmonella enterica subsp. enterica	GCA_001081625.1	TRUE	FALSE	FALSE	Contig
637	Salmonella enterica subsp. enterica	GCA_043108995.1	TRUE	FALSE	FALSE	Contig
638	Salmonella enterica subsp. enterica	GCA_000625875.2	TRUE	FALSE	FALSE	Chromosome
639	Salmonella enterica subsp. enterica	GCA_012051625.1	TRUE	FALSE	FALSE	Complete Genome
640	Salmonella enterica subsp. enterica	GCA_001218425.1	TRUE	FALSE	FALSE	Scaffold
641	Salmonella enterica subsp. enterica	GCA_012028785.1	TRUE	FALSE	FALSE	Contig
642	Salmonella enterica subsp. enterica	GCA_043108175.1	TRUE	FALSE	FALSE	Contig
643	Salmonella enterica subsp. enterica	GCA_001623665.2	TRUE	FALSE	FALSE	Complete Genome
644	Salmonella enterica subsp. enterica	GCA_001723795.1	TRUE	FALSE	FALSE	Contig
645	Salmonella enterica subsp. enterica	GCA_004792455.1	TRUE	FALSE	FALSE	Complete Genome
646	Salmonella enterica subsp. enterica	GCA_001147545.1	TRUE	FALSE	FALSE	Scaffold
647	Salmonella enterica subsp. enterica	GCA_000389555.1	TRUE	FALSE	FALSE	Scaffold
648	Salmonella enterica subsp. enterica	GCA_002266135.1	TRUE	FALSE	FALSE	Contig
649	Salmonella enterica subsp. enterica	GCA_947053215.1	TRUE	FALSE	FALSE	Contig
650	Salmonella enterica subsp. enterica	GCA_004360955.1	TRUE	FALSE	FALSE	Contig
651	Salmonella enterica subsp. enterica	GCA_003413805.1	TRUE	FALSE	FALSE	Contig
652	Salmonella enterica subsp. enterica	GCA_001099205.1	TRUE	FALSE	TRUE	Scaffold
653	Salmonella enterica subsp. enterica	GCA_037480415.1	TRUE	FALSE	FALSE	Scaffold
654	Salmonella enterica subsp. enterica	GCA_036039575.1	TRUE	FALSE	TRUE	Scaffold
655	Salmonella enterica subsp. enterica	GCA_004798265.1	TRUE	FALSE	FALSE	Contig
656	Salmonella enterica subsp. enterica	GCA_001242195.1	TRUE	FALSE	FALSE	Contig
657	Salmonella enterica subsp. enterica	GCA_000487615.2	TRUE	FALSE	FALSE	Complete Genome
658	Salmonella enterica subsp. enterica	GCA_002260995.1	TRUE	FALSE	FALSE	Contig
659	Salmonella enterica subsp. enterica	GCA_001623645.2	TRUE	FALSE	FALSE	Complete Genome
660	Salmonella enterica subsp. enterica	GCA_003077295.1	TRUE	FALSE	TRUE	Contig
661	Salmonella enterica subsp. enterica	GCA_037855395.1	TRUE	FALSE	FALSE	Complete Genome
662	Salmonella enterica subsp. enterica	GCA_001243955.1	TRUE	FALSE	FALSE	Contig
663	Salmonella enterica subsp. enterica	GCA_036907795.1	TRUE	FALSE	FALSE	Scaffold
664	Salmonella enterica subsp. enterica	GCA_030999885.1	TRUE	FALSE	FALSE	Contig
665	Salmonella enterica subsp. enterica	GCA_000623975.2	TRUE	FALSE	FALSE	Chromosome
666	Salmonella enterica subsp. enterica	GCA_039749135.1	TRUE	FALSE	FALSE	Contig
667	Salmonella enterica subsp. enterica	GCA_000486875.1	TRUE	FALSE	FALSE	Contig
668	Salmonella enterica subsp. enterica	GCA_001411135.1	TRUE	FALSE	FALSE	Scaffold
669	Salmonella enterica subsp. enterica	GCA_040534215.1	TRUE	FALSE	FALSE	Contig
670	Salmonella enterica subsp. enterica	GCA_001214745.1	TRUE	FALSE	FALSE	Scaffold
671	Salmonella enterica subsp. enterica	GCA_002270405.1	TRUE	FALSE	FALSE	Contig
672	Salmonella enterica subsp. enterica	GCA_001410135.1	TRUE	FALSE	FALSE	Scaffold
673	Salmonella enterica subsp. enterica	GCA_023518175.1	TRUE	FALSE	TRUE	Complete Genome
674	Salmonella enterica subsp. enterica	GCA_001118185.2	TRUE	FALSE	FALSE	Complete Genome
675	Salmonella enterica subsp. enterica	GCA_001756185.1	TRUE	FALSE	FALSE	Contig
676	Salmonella enterica subsp. enterica	GCA_002108215.1	TRUE	FALSE	FALSE	Contig
677	Salmonella enterica subsp. enterica	GCA_041412195.1	TRUE	FALSE	FALSE	Complete Genome
678	Salmonella enterica subsp. enterica	GCA_000336175.1	TRUE	FALSE	FALSE	Contig
679	Salmonella enterica subsp. enterica	GCA_030676175.1	TRUE	FALSE	FALSE	Contig
680	Salmonella enterica subsp. enterica	GCA_002032395.1	TRUE	FALSE	FALSE	Contig
681	Salmonella enterica subsp. enterica	GCA_001219145.1	TRUE	FALSE	FALSE	Scaffold
682	Salmonella enterica subsp. enterica	GCA_002241665.2	TRUE	FALSE	FALSE	Contig
683	Salmonella enterica subsp. enterica	GCA_002064145.1	TRUE	FALSE	FALSE	Contig
684	Salmonella enterica subsp. enterica	GCA_003119055.1	TRUE	FALSE	FALSE	Contig
685	Salmonella enterica subsp. enterica	GCA_001222185.1	TRUE	FALSE	FALSE	Scaffold
686	Salmonella enterica subsp. enterica	GCA_016657825.1	TRUE	FALSE	TRUE	Chromosome
687	Salmonella enterica subsp. enterica	GCA_001152345.1	TRUE	FALSE	FALSE	Scaffold
688	Salmonella enterica subsp. enterica	GCA_000985215.1	TRUE	FALSE	FALSE	Scaffold
689	Salmonella enterica subsp. enterica	GCA_002045915.1	TRUE	FALSE	FALSE	Contig
690	Salmonella enterica subsp. enterica	GCA_001051615.1	TRUE	FALSE	FALSE	Contig
691	Salmonella enterica subsp. enterica	GCA_003137175.1	TRUE	FALSE	FALSE	Contig
692	Salmonella enterica subsp. enterica	GCA_001096385.1	TRUE	FALSE	FALSE	Scaffold
693	Salmonella enterica subsp. enterica	GCA_003117615.1	TRUE	FALSE	FALSE	Contig
694	Salmonella enterica subsp. enterica	GCA_002074775.1	TRUE	FALSE	FALSE	Scaffold
695	Salmonella enterica subsp. enterica	GCA_041411195.1	TRUE	FALSE	FALSE	Complete Genome
696	Salmonella enterica subsp. enterica	GCA_002038065.1	TRUE	FALSE	FALSE	Scaffold
697	Salmonella enterica subsp. enterica	GCA_016452045.1	TRUE	FALSE	FALSE	Complete Genome
698	Salmonella enterica subsp. enterica	GCA_014349395.1	TRUE	FALSE	FALSE	Contig
699	Salmonella enterica subsp. enterica	GCA_051258915.1	TRUE	FALSE	FALSE	Scaffold
700	Salmonella enterica subsp. enterica	GCA_002046815.1	TRUE	FALSE	FALSE	Contig
701	Salmonella enterica subsp. enterica	GCA_040895585.1	TRUE	FALSE	FALSE	Scaffold
702	Salmonella enterica subsp. enterica	GCA_900003245.1	TRUE	FALSE	FALSE	Contig
703	Salmonella enterica subsp. enterica	GCA_006377925.2	TRUE	FALSE	FALSE	Contig
704	Salmonella enterica subsp. enterica	GCA_001295595.1	TRUE	FALSE	FALSE	Contig
705	Salmonella enterica subsp. enterica	GCA_045377115.1	TRUE	FALSE	FALSE	Scaffold
706	Salmonella enterica subsp. enterica	GCA_037003545.1	TRUE	FALSE	FALSE	Contig
707	Salmonella enterica subsp. enterica	GCA_001359815.1	TRUE	FALSE	FALSE	Contig
708	Salmonella enterica subsp. enterica	GCA_014121335.1	TRUE	FALSE	FALSE	Contig
709	Salmonella enterica subsp. enterica	GCA_002031935.1	TRUE	FALSE	FALSE	Contig
710	Salmonella enterica subsp. enterica	GCA_001835345.1	TRUE	FALSE	FALSE	Contig
711	Salmonella enterica subsp. enterica	GCA_006378045.2	TRUE	FALSE	FALSE	Contig
712	Salmonella enterica subsp. enterica	GCA_039032455.1	TRUE	TRUE	TRUE	Contig
713	Salmonella enterica subsp. enterica	GCA_004328785.1	TRUE	FALSE	FALSE	Complete Genome
714	Salmonella enterica subsp. enterica	GCA_001081825.1	TRUE	FALSE	FALSE	Contig
715	Salmonella enterica subsp. enterica	GCA_004299115.1	TRUE	FALSE	FALSE	Contig
716	Salmonella enterica subsp. enterica	GCA_001350175.1	TRUE	FALSE	FALSE	Scaffold
717	Salmonella enterica subsp. enterica	GCA_001356875.1	TRUE	FALSE	FALSE	Scaffold
718	Salmonella enterica subsp. enterica	GCA_046158565.1	TRUE	FALSE	FALSE	Contig
719	Salmonella enterica subsp. enterica	GCA_003386375.1	TRUE	FALSE	FALSE	Contig
720	Salmonella enterica subsp. enterica	GCA_006377975.2	TRUE	FALSE	FALSE	Contig
721	Salmonella enterica subsp. enterica	GCA_036706265.1	TRUE	FALSE	FALSE	Contig
722	Salmonella enterica subsp. enterica	GCA_003137535.1	TRUE	FALSE	FALSE	Contig
723	Salmonella enterica subsp. enterica	GCA_049436935.1	TRUE	FALSE	TRUE	Complete Genome
724	Salmonella enterica subsp. enterica	GCA_006378085.2	TRUE	FALSE	FALSE	Contig
725	Salmonella enterica subsp. enterica	GCA_002048205.1	TRUE	FALSE	FALSE	Contig
726	Salmonella enterica subsp. enterica	GCA_046762025.1	TRUE	FALSE	FALSE	Contig
727	Salmonella enterica subsp. enterica	GCA_000747835.1	TRUE	FALSE	FALSE	Contig
728	Salmonella enterica subsp. enterica	GCA_045808925.1	TRUE	FALSE	TRUE	Scaffold
729	Salmonella enterica subsp. enterica	GCA_003591735.1	TRUE	FALSE	FALSE	Scaffold
730	Salmonella enterica subsp. enterica	GCA_033598015.1	TRUE	FALSE	FALSE	Contig
731	Salmonella enterica subsp. enterica	GCA_036527715.1	TRUE	FALSE	FALSE	Scaffold
732	Salmonella enterica subsp. enterica	GCA_030503055.1	TRUE	FALSE	FALSE	Contig
733	Salmonella enterica subsp. enterica	GCA_005938445.1	TRUE	FALSE	FALSE	Contig
734	Salmonella enterica subsp. enterica	GCA_003600315.1	TRUE	FALSE	FALSE	Scaffold
735	Salmonella enterica subsp. enterica	GCA_000329225.1	TRUE	FALSE	FALSE	Contig
736	Salmonella enterica subsp. enterica	GCA_046761885.1	TRUE	FALSE	FALSE	Contig
737	Salmonella enterica subsp. enterica	GCA_046037735.1	TRUE	FALSE	FALSE	Contig
738	Salmonella enterica subsp. enterica	GCA_001174285.1	TRUE	FALSE	FALSE	Contig
739	Salmonella enterica subsp. enterica	GCA_001223265.1	TRUE	FALSE	FALSE	Scaffold
740	Salmonella enterica subsp. enterica	GCA_900029305.1	TRUE	FALSE	FALSE	Scaffold
741	Salmonella enterica subsp. enterica	GCA_001367875.1	TRUE	FALSE	FALSE	Scaffold
742	Salmonella enterica subsp. enterica	GCA_011466595.1	TRUE	FALSE	FALSE	Complete Genome
743	Salmonella enterica subsp. enterica	GCA_001099705.1	TRUE	FALSE	FALSE	Scaffold
744	Salmonella enterica subsp. enterica	GCA_001713835.1	TRUE	FALSE	FALSE	Contig
745	Salmonella enterica subsp. enterica	GCA_002090815.1	TRUE	FALSE	FALSE	Contig
746	Salmonella enterica subsp. enterica	GCA_007094645.1	TRUE	FALSE	FALSE	Scaffold
747	Salmonella enterica subsp. enterica	GCA_036958785.1	TRUE	FALSE	FALSE	Contig
748	Salmonella enterica subsp. enterica	GCA_000018385.1	TRUE	FALSE	FALSE	Complete Genome
749	Salmonella enterica subsp. enterica	GCA_001366435.1	TRUE	FALSE	FALSE	Scaffold
750	Salmonella enterica subsp. enterica	GCA_000748925.1	TRUE	FALSE	FALSE	Contig
751	Salmonella enterica subsp. enterica	GCA_000487355.1	TRUE	TRUE	TRUE	Contig
752	Salmonella enterica subsp. enterica	GCA_002798595.1	TRUE	FALSE	FALSE	Scaffold
753	Salmonella enterica subsp. enterica	GCA_019990645.1	TRUE	FALSE	FALSE	Scaffold
754	Salmonella enterica subsp. enterica	GCA_001079505.1	TRUE	FALSE	FALSE	Contig
755	Salmonella enterica subsp. enterica	GCA_900456785.1	TRUE	FALSE	FALSE	Contig
756	Salmonella enterica subsp. enterica	GCA_001363675.1	TRUE	FALSE	FALSE	Scaffold
757	Salmonella enterica subsp. enterica	GCA_003066485.1	TRUE	FALSE	FALSE	Scaffold
758	Salmonella enterica subsp. enterica	GCA_940675565.1	TRUE	FALSE	TRUE	Contig
759	Salmonella enterica subsp. enterica	GCA_016638525.1	TRUE	FALSE	FALSE	Complete Genome
760	Salmonella enterica subsp. enterica	GCA_003077345.1	TRUE	FALSE	FALSE	Contig
761	Salmonella enterica subsp. enterica	GCA_003600285.1	TRUE	FALSE	FALSE	Scaffold
762	Salmonella enterica subsp. enterica	GCA_004136055.1	TRUE	FALSE	FALSE	Complete Genome
763	Salmonella enterica subsp. enterica	GCA_030132225.1	TRUE	FALSE	FALSE	Contig
764	Salmonella enterica subsp. enterica	GCA_003069255.1	TRUE	FALSE	FALSE	Contig
765	Salmonella enterica subsp. enterica	GCA_001535285.1	TRUE	FALSE	FALSE	Contig
766	Salmonella enterica subsp. enterica	GCA_002060305.1	TRUE	FALSE	FALSE	Contig
767	Salmonella enterica subsp. enterica	GCA_037450615.1	TRUE	FALSE	FALSE	Contig
768	Salmonella enterica subsp. enterica	GCA_005518475.1	TRUE	FALSE	FALSE	Contig
769	Salmonella enterica subsp. enterica	GCA_005938465.1	TRUE	FALSE	FALSE	Contig
770	Salmonella enterica subsp. enterica	GCA_006383715.1	TRUE	FALSE	FALSE	Contig
771	Salmonella enterica subsp. enterica	GCA_001120845.1	TRUE	FALSE	FALSE	Scaffold
772	Salmonella enterica subsp. enterica	GCA_006165265.1	TRUE	FALSE	TRUE	Complete Genome
773	Salmonella enterica subsp. enterica	GCA_040281225.1	TRUE	FALSE	FALSE	Contig
774	Salmonella enterica subsp. enterica	GCA_900002815.1	TRUE	FALSE	FALSE	Contig
775	Salmonella enterica subsp. enterica	GCA_038380355.1	TRUE	FALSE	FALSE	Contig
776	Salmonella enterica subsp. enterica	GCA_002211845.1	TRUE	FALSE	FALSE	Complete Genome
777	Salmonella enterica subsp. enterica	GCA_047688885.1	TRUE	FALSE	FALSE	Contig
778	Salmonella enterica subsp. enterica	GCA_016025375.1	TRUE	FALSE	FALSE	Complete Genome
779	Salmonella enterica subsp. enterica	GCA_002107415.1	TRUE	FALSE	FALSE	Contig
780	Salmonella enterica subsp. enterica	GCA_001215685.1	TRUE	FALSE	FALSE	Scaffold
781	Salmonella enterica subsp. enterica	GCA_001480045.1	TRUE	FALSE	FALSE	Contig
782	Salmonella enterica subsp. enterica	GCA_000189095.2	TRUE	FALSE	FALSE	Contig
783	Salmonella enterica subsp. enterica	GCA_041921215.1	TRUE	FALSE	FALSE	Contig
784	Salmonella enterica subsp. enterica	GCA_001766515.1	TRUE	FALSE	FALSE	Contig
785	Salmonella enterica subsp. enterica	GCA_040534305.1	TRUE	FALSE	FALSE	Contig
786	Salmonella enterica subsp. enterica	GCA_001969425.1	TRUE	FALSE	FALSE	Complete Genome
787	Salmonella enterica subsp. enterica	GCA_003067505.1	TRUE	FALSE	FALSE	Contig
788	Salmonella enterica subsp. enterica	GCA_943119215.1	TRUE	FALSE	FALSE	Contig
789	Salmonella enterica subsp. enterica	GCA_003069305.1	TRUE	FALSE	FALSE	Contig
790	Salmonella enterica subsp. enterica	GCA_020715265.1	TRUE	FALSE	FALSE	Complete Genome
791	Salmonella enterica subsp. enterica	GCA_002090485.1	TRUE	FALSE	FALSE	Contig
792	Salmonella enterica subsp. enterica	GCA_041922115.1	TRUE	FALSE	FALSE	Contig
793	Salmonella enterica subsp. enterica	GCA_002064625.1	TRUE	FALSE	FALSE	Contig
794	Salmonella enterica subsp. enterica	GCA_000173695.1	TRUE	FALSE	FALSE	Contig
795	Salmonella enterica subsp. enterica	GCA_041365915.1	TRUE	FALSE	FALSE	Scaffold
796	Salmonella enterica subsp. enterica	GCA_001456395.1	TRUE	FALSE	FALSE	Contig
797	Salmonella enterica subsp. enterica	GCA_019670225.1	TRUE	FALSE	FALSE	Complete Genome
798	Salmonella enterica subsp. enterica	GCA_001089925.1	TRUE	FALSE	FALSE	Contig
799	Salmonella enterica subsp. enterica	GCA_000624095.2	TRUE	FALSE	FALSE	Chromosome
800	Salmonella enterica subsp. enterica	GCA_007094175.1	TRUE	FALSE	FALSE	Contig
801	Salmonella enterica subsp. enterica	GCA_002046535.1	TRUE	FALSE	FALSE	Contig
802	Salmonella enterica subsp. enterica	GCA_003581205.1	TRUE	FALSE	FALSE	Contig
803	Salmonella enterica subsp. enterica	GCA_001834055.1	TRUE	FALSE	FALSE	Contig
804	Salmonella enterica subsp. enterica	GCA_012272525.1	TRUE	FALSE	FALSE	Contig
805	Salmonella enterica subsp. enterica	GCA_001973035.1	TRUE	FALSE	FALSE	Contig
806	Salmonella enterica subsp. enterica	GCA_037059955.1	TRUE	FALSE	FALSE	Contig
807	Salmonella enterica subsp. enterica	GCA_001480405.1	TRUE	FALSE	FALSE	Contig
808	Salmonella enterica subsp. enterica	GCA_037876785.1	TRUE	FALSE	FALSE	Complete Genome
809	Salmonella enterica subsp. enterica	GCA_036906175.1	TRUE	FALSE	FALSE	Contig
810	Salmonella enterica subsp. enterica	GCA_001357055.1	TRUE	FALSE	FALSE	Contig
811	Salmonella enterica subsp. enterica	GCA_041922475.1	TRUE	FALSE	FALSE	Contig
812	Salmonella enterica subsp. enterica	GCA_002039005.1	TRUE	FALSE	FALSE	Scaffold
813	Salmonella enterica subsp. enterica	GCA_001358535.1	TRUE	FALSE	FALSE	Scaffold
814	Salmonella enterica subsp. enterica	GCA_003077155.1	TRUE	FALSE	FALSE	Contig
815	Salmonella enterica subsp. enterica	GCA_001358875.1	TRUE	FALSE	FALSE	Contig
816	Salmonella enterica subsp. enterica	GCA_900478305.1	TRUE	FALSE	FALSE	Contig
817	Salmonella enterica subsp. enterica	GCA_039991325.1	TRUE	FALSE	FALSE	Contig
818	Salmonella enterica subsp. enterica	GCA_001716055.1	TRUE	FALSE	FALSE	Contig
819	Salmonella enterica subsp. enterica	GCA_022188665.1	TRUE	FALSE	FALSE	Scaffold
820	Salmonella enterica subsp. enterica	GCA_000171275.1	TRUE	FALSE	FALSE	Contig
821	Salmonella enterica subsp. enterica	GCA_042997225.1	TRUE	FALSE	FALSE	Complete Genome
822	Salmonella enterica subsp. enterica	GCA_004360415.1	TRUE	FALSE	TRUE	Contig
823	Salmonella enterica subsp. enterica	GCA_000523415.2	TRUE	FALSE	TRUE	Contig
824	Salmonella enterica subsp. enterica	GCA_000484455.1	TRUE	FALSE	TRUE	Contig
825	Salmonella enterica subsp. enterica	GCA_003548365.1	TRUE	FALSE	FALSE	Contig
826	Salmonella enterica subsp. enterica	GCA_003413815.1	TRUE	FALSE	FALSE	Contig
827	Salmonella enterica subsp. enterica	GCA_001142965.1	TRUE	FALSE	FALSE	Scaffold
828	Salmonella enterica subsp. enterica	GCA_003549785.1	TRUE	FALSE	FALSE	Contig
829	Salmonella enterica subsp. enterica	GCA_036706105.1	TRUE	FALSE	TRUE	Contig
830	Salmonella enterica subsp. enterica	GCA_000330225.1	TRUE	FALSE	FALSE	Contig
831	Salmonella enterica subsp. enterica	GCA_004025675.1	TRUE	FALSE	FALSE	Contig
832	Salmonella enterica subsp. enterica	GCA_039043535.1	TRUE	FALSE	FALSE	Scaffold
833	Salmonella enterica subsp. enterica	GCA_030505815.1	TRUE	FALSE	TRUE	Complete Genome
834	Salmonella enterica subsp. enterica	GCA_009497855.1	TRUE	FALSE	FALSE	Complete Genome
835	Salmonella enterica subsp. enterica	GCA_050018095.1	TRUE	FALSE	FALSE	Contig
836	Salmonella enterica subsp. enterica	GCA_000486855.2	TRUE	FALSE	FALSE	Complete Genome
837	Salmonella enterica subsp. enterica	GCA_001085925.1	TRUE	FALSE	FALSE	Contig
838	Salmonella enterica subsp. enterica	GCA_024177585.1	TRUE	FALSE	FALSE	Scaffold
839	Salmonella enterica subsp. enterica	GCA_037821945.1	TRUE	FALSE	FALSE	Complete Genome
840	Salmonella enterica subsp. enterica	GCA_001363595.1	TRUE	FALSE	FALSE	Scaffold
841	Salmonella enterica subsp. enterica	GCA_900003355.1	TRUE	FALSE	FALSE	Contig
842	Salmonella enterica subsp. enterica	GCA_018916065.1	TRUE	FALSE	FALSE	Scaffold
843	Salmonella enterica subsp. enterica	GCA_001357455.1	TRUE	FALSE	FALSE	Contig
844	Salmonella enterica subsp. enterica	GCA_003067145.1	TRUE	FALSE	FALSE	Scaffold
845	Salmonella enterica subsp. enterica	GCA_002041265.1	TRUE	FALSE	FALSE	Scaffold
846	Salmonella enterica subsp. enterica	GCA_001084945.1	TRUE	FALSE	FALSE	Scaffold
847	Salmonella enterica subsp. enterica	GCA_900003185.1	TRUE	FALSE	FALSE	Contig
848	Salmonella enterica subsp. enterica	GCA_037481495.1	TRUE	FALSE	FALSE	Scaffold
849	Salmonella enterica subsp. enterica	GCA_037003765.1	TRUE	FALSE	FALSE	Contig
850	Salmonella enterica subsp. enterica	GCA_000316015.1	TRUE	FALSE	FALSE	Contig
851	Salmonella enterica subsp. enterica	GCA_000801935.1	TRUE	FALSE	FALSE	Contig
852	Salmonella enterica subsp. enterica	GCA_001220165.1	TRUE	FALSE	FALSE	Scaffold
853	Salmonella enterica subsp. enterica	GCA_001247535.1	TRUE	FALSE	FALSE	Contig
854	Salmonella enterica subsp. enterica	GCA_000486545.2	TRUE	FALSE	TRUE	Complete Genome
855	Salmonella enterica subsp. enterica	GCA_001167305.1	TRUE	FALSE	FALSE	Scaffold
856	Salmonella enterica subsp. enterica	GCA_003137775.1	TRUE	FALSE	FALSE	Contig
857	Salmonella enterica subsp. enterica	GCA_004310545.1	TRUE	FALSE	FALSE	Contig
858	Salmonella enterica subsp. enterica	GCA_007994675.1	TRUE	FALSE	FALSE	Contig
859	Salmonella enterica subsp. enterica	GCA_003431115.1	TRUE	FALSE	FALSE	Contig
860	Salmonella enterica subsp. enterica	GCA_009848545.1	TRUE	FALSE	FALSE	Scaffold
861	Salmonella enterica subsp. enterica	GCA_046038775.1	TRUE	FALSE	FALSE	Contig
862	Salmonella enterica subsp. enterica	GCA_001110605.1	TRUE	FALSE	FALSE	Contig
863	Salmonella enterica subsp. enterica	GCA_000388655.1	TRUE	FALSE	FALSE	Scaffold
864	Salmonella enterica subsp. enterica	GCA_006383755.1	TRUE	FALSE	FALSE	Scaffold
865	Salmonella enterica subsp. enterica	GCA_030502885.1	TRUE	FALSE	FALSE	Contig
866	Salmonella enterica subsp. enterica	GCA_001365955.1	TRUE	FALSE	FALSE	Scaffold
867	Salmonella enterica subsp. enterica	GCA_001359435.1	TRUE	FALSE	FALSE	Scaffold
868	Salmonella enterica subsp. enterica	GCA_002090955.1	TRUE	FALSE	FALSE	Contig
869	Salmonella enterica subsp. enterica	GCA_900045465.1	TRUE	FALSE	FALSE	Scaffold
870	Salmonella enterica subsp. enterica	GCA_002107355.1	TRUE	FALSE	FALSE	Contig
871	Salmonella enterica subsp. enterica	GCA_002090555.1	TRUE	FALSE	FALSE	Contig
872	Salmonella enterica subsp. enterica	GCA_037003965.1	TRUE	FALSE	FALSE	Contig
873	Salmonella enterica subsp. enterica	GCA_001242965.1	TRUE	FALSE	FALSE	Contig
874	Salmonella enterica subsp. enterica	GCA_037480035.1	TRUE	FALSE	FALSE	Scaffold
875	Salmonella enterica subsp. enterica	GCA_036527515.1	TRUE	FALSE	FALSE	Scaffold
876	Salmonella enterica subsp. enterica	GCA_016923725.1	TRUE	FALSE	FALSE	Contig
877	Salmonella enterica subsp. enterica	GCA_004324145.2	TRUE	FALSE	FALSE	Complete Genome
878	Salmonella enterica subsp. enterica	GCA_025629175.1	TRUE	FALSE	FALSE	Scaffold
879	Salmonella enterica subsp. enterica	GCA_028735975.1	TRUE	FALSE	FALSE	Complete Genome
880	Salmonella enterica subsp. enterica	GCA_001027585.1	TRUE	FALSE	FALSE	Contig
881	Salmonella enterica subsp. enterica	GCA_006385995.1	TRUE	FALSE	FALSE	Contig
882	Salmonella enterica subsp. enterica	GCA_006379825.2	TRUE	FALSE	FALSE	Contig
883	Salmonella enterica subsp. enterica	GCA_004124175.2	TRUE	FALSE	FALSE	Complete Genome
884	Salmonella enterica subsp. enterica	GCA_001239965.1	TRUE	FALSE	FALSE	Scaffold
885	Salmonella enterica subsp. enterica	GCA_000624775.2	TRUE	FALSE	FALSE	Chromosome
886	Salmonella enterica subsp. enterica	GCA_049618335.1	TRUE	FALSE	FALSE	Complete Genome
887	Salmonella enterica subsp. enterica	GCA_001272415.1	TRUE	FALSE	FALSE	Contig
888	Salmonella enterica subsp. enterica	GCA_028561885.1	TRUE	FALSE	TRUE	Contig
889	Salmonella enterica subsp. enterica	GCA_003120915.1	TRUE	FALSE	FALSE	Contig
890	Salmonella enterica subsp. enterica	GCA_003067825.1	TRUE	FALSE	FALSE	Contig
891	Salmonella enterica subsp. enterica	GCA_024261965.1	TRUE	FALSE	FALSE	Scaffold
892	Salmonella enterica subsp. enterica	GCA_003032235.1	TRUE	FALSE	FALSE	Scaffold
893	Salmonella enterica subsp. enterica	GCA_003120795.1	TRUE	FALSE	FALSE	Contig
894	Salmonella enterica subsp. enterica	GCA_001692085.1	TRUE	FALSE	FALSE	Contig
895	Salmonella enterica subsp. enterica	GCA_000603625.1	TRUE	FALSE	FALSE	Contig
896	Salmonella enterica subsp. enterica	GCA_001620505.1	TRUE	FALSE	FALSE	Scaffold
897	Salmonella enterica subsp. enterica	GCA_026890875.1	TRUE	FALSE	FALSE	Contig
898	Salmonella enterica subsp. enterica	GCA_048278135.1	TRUE	FALSE	FALSE	Contig
899	Salmonella enterica subsp. enterica	GCA_003137385.1	TRUE	FALSE	FALSE	Contig
900	Salmonella enterica subsp. enterica	GCA_901457615.1	TRUE	FALSE	FALSE	Complete Genome
901	Salmonella enterica subsp. enterica	GCA_000983955.1	TRUE	FALSE	FALSE	Scaffold
902	Salmonella enterica subsp. enterica	GCA_029580835.1	TRUE	FALSE	FALSE	Complete Genome
903	Salmonella enterica subsp. enterica	GCA_030502025.1	TRUE	FALSE	FALSE	Contig
904	Salmonella enterica subsp. enterica	GCA_000984045.1	TRUE	FALSE	FALSE	Scaffold
905	Salmonella enterica subsp. enterica	GCA_001242755.1	TRUE	FALSE	FALSE	Contig
906	Salmonella enterica subsp. enterica	GCA_020805935.1	TRUE	FALSE	FALSE	Scaffold
907	Salmonella enterica subsp. enterica	GCA_001356715.1	TRUE	FALSE	FALSE	Scaffold
908	Salmonella enterica subsp. enterica	GCA_003065995.1	TRUE	FALSE	FALSE	Scaffold
909	Salmonella enterica subsp. enterica	GCA_001479685.2	TRUE	FALSE	FALSE	Complete Genome
910	Salmonella enterica subsp. enterica	GCA_002091125.1	TRUE	FALSE	FALSE	Contig
911	Salmonella enterica subsp. enterica	GCA_000483855.1	TRUE	FALSE	FALSE	Contig
912	Salmonella enterica subsp. enterica	GCA_046037755.1	TRUE	FALSE	FALSE	Contig
913	Salmonella enterica subsp. enterica	GCA_030122555.1	TRUE	FALSE	FALSE	Complete Genome
914	Salmonella enterica subsp. enterica	GCA_000330205.1	TRUE	FALSE	FALSE	Contig
915	Salmonella enterica subsp. enterica	GCA_002041095.1	TRUE	FALSE	FALSE	Scaffold
916	Salmonella enterica subsp. enterica	GCA_002090735.1	TRUE	FALSE	FALSE	Contig
917	Salmonella enterica subsp. enterica	GCA_003119475.1	TRUE	FALSE	TRUE	Contig
918	Salmonella enterica subsp. enterica	GCA_003067345.1	TRUE	FALSE	FALSE	Contig
919	Salmonella enterica subsp. enterica	GCA_900002885.1	TRUE	FALSE	FALSE	Scaffold
920	Salmonella enterica subsp. enterica	GCA_014121305.1	TRUE	FALSE	FALSE	Contig
921	Salmonella enterica subsp. enterica	GCA_002064455.1	TRUE	FALSE	FALSE	Contig
922	Salmonella enterica subsp. enterica	GCA_001085205.1	TRUE	FALSE	FALSE	Scaffold
923	Salmonella enterica subsp. enterica	GCA_004324095.2	TRUE	FALSE	FALSE	Complete Genome
924	Salmonella enterica subsp. enterica	GCA_002064825.1	TRUE	FALSE	FALSE	Contig
925	Salmonella enterica subsp. enterica	GCA_000180235.1	TRUE	FALSE	FALSE	Contig
926	Salmonella enterica subsp. enterica	GCA_001365675.1	TRUE	FALSE	FALSE	Scaffold
927	Salmonella enterica subsp. enterica	GCA_000465535.1	TRUE	FALSE	FALSE	Contig
928	Salmonella enterica subsp. enterica	GCA_040191675.1	TRUE	FALSE	FALSE	Scaffold
929	Salmonella enterica subsp. enterica	GCA_001117145.1	TRUE	FALSE	FALSE	Contig
930	Salmonella enterica subsp. enterica	GCA_001366715.1	TRUE	FALSE	FALSE	Scaffold
931	Salmonella enterica subsp. enterica	GCA_014121275.1	TRUE	FALSE	FALSE	Contig
932	Salmonella enterica subsp. enterica	GCA_900042425.1	TRUE	FALSE	TRUE	Scaffold
933	Salmonella enterica subsp. enterica	GCA_002241695.2	TRUE	FALSE	FALSE	Contig
934	Salmonella enterica subsp. enterica	GCA_040534275.1	TRUE	FALSE	FALSE	Contig
935	Salmonella enterica subsp. enterica	GCA_001163925.1	TRUE	FALSE	FALSE	Scaffold
936	Salmonella enterica subsp. enterica	GCA_003068585.1	TRUE	FALSE	FALSE	Contig
937	Salmonella enterica subsp. enterica	GCA_031000585.1	TRUE	FALSE	TRUE	Contig
938	Salmonella enterica subsp. enterica	GCA_004308955.1	TRUE	FALSE	FALSE	Contig
939	Salmonella enterica subsp. enterica	GCA_004323815.1	TRUE	FALSE	FALSE	Contig
940	Salmonella enterica subsp. enterica	GCA_004360635.1	TRUE	FALSE	FALSE	Contig
941	Salmonella enterica subsp. enterica	GCA_030505895.1	TRUE	FALSE	FALSE	Complete Genome
942	Salmonella enterica subsp. enterica	GCA_003418815.1	TRUE	FALSE	FALSE	Contig
943	Salmonella enterica subsp. enterica	GCA_002074175.1	TRUE	FALSE	FALSE	Scaffold
944	Salmonella enterica subsp. enterica	GCA_000973915.1	TRUE	FALSE	FALSE	Scaffold
945	Salmonella enterica subsp. enterica	GCA_049744815.1	TRUE	FALSE	FALSE	Contig
946	Salmonella enterica subsp. enterica	GCA_007095335.1	TRUE	FALSE	FALSE	Scaffold
947	Salmonella enterica subsp. enterica	GCA_040279135.1	TRUE	FALSE	FALSE	Scaffold
948	Salmonella enterica subsp. enterica	GCA_036039615.1	TRUE	FALSE	FALSE	Scaffold
949	Salmonella enterica subsp. enterica	GCA_046039035.1	TRUE	FALSE	FALSE	Contig
950	Salmonella enterica subsp. enterica	GCA_046761865.1	TRUE	FALSE	TRUE	Contig
951	Salmonella enterica subsp. enterica	GCA_049944915.1	TRUE	FALSE	FALSE	Scaffold
952	Salmonella enterica subsp. enterica	GCA_001409675.1	TRUE	FALSE	FALSE	Scaffold
953	Salmonella enterica subsp. enterica	GCA_003596635.1	TRUE	FALSE	FALSE	Scaffold
954	Salmonella enterica subsp. enterica	GCA_000483935.1	TRUE	FALSE	FALSE	Contig
955	Salmonella enterica subsp. enterica	GCA_035013365.1	TRUE	FALSE	FALSE	Scaffold
956	Salmonella enterica subsp. enterica	GCA_004744795.1	TRUE	FALSE	FALSE	Contig
957	Salmonella enterica subsp. enterica	GCA_006379555.2	TRUE	FALSE	FALSE	Scaffold
958	Salmonella enterica subsp. enterica	GCA_040280925.1	TRUE	FALSE	FALSE	Contig
959	Salmonella enterica subsp. enterica	GCA_001368375.1	TRUE	FALSE	TRUE	Scaffold
960	Salmonella enterica subsp. enterica	GCA_002065575.1	TRUE	FALSE	FALSE	Contig
961	Salmonella enterica subsp. enterica	GCA_016652245.1	TRUE	FALSE	TRUE	Contig
962	Salmonella enterica subsp. enterica	GCA_003069785.1	TRUE	FALSE	FALSE	Scaffold
963	Salmonella enterica subsp. enterica	GCA_027922705.1	TRUE	FALSE	FALSE	Contig
964	Salmonella enterica subsp. enterica	GCA_046054255.1	TRUE	FALSE	FALSE	Contig
965	Salmonella enterica subsp. enterica	GCA_000984715.1	TRUE	FALSE	TRUE	Scaffold
966	Salmonella enterica subsp. enterica	GCA_002046965.1	TRUE	FALSE	FALSE	Contig
967	Salmonella enterica subsp. enterica	GCA_039043395.1	TRUE	FALSE	FALSE	Scaffold
968	Salmonella enterica subsp. enterica	GCA_003548895.1	TRUE	FALSE	FALSE	Contig
969	Salmonella enterica subsp. enterica	GCA_003137685.1	TRUE	FALSE	FALSE	Contig
970	Salmonella enterica subsp. enterica	GCA_002200365.1	TRUE	FALSE	FALSE	Scaffold
971	Salmonella enterica subsp. enterica	GCA_041363295.1	TRUE	FALSE	FALSE	Contig
972	Salmonella enterica subsp. enterica	GCA_011368585.1	TRUE	FALSE	FALSE	Contig
973	Salmonella enterica subsp. enterica	GCA_051066915.1	TRUE	FALSE	FALSE	Contig
974	Salmonella enterica subsp. enterica	GCA_019335065.1	TRUE	FALSE	FALSE	Scaffold
975	Salmonella enterica subsp. enterica	GCA_001156405.1	TRUE	FALSE	FALSE	Contig
976	Salmonella enterica subsp. enterica	GCA_002066645.1	TRUE	FALSE	FALSE	Contig
977	Salmonella enterica subsp. enterica	GCA_000636135.1	TRUE	FALSE	FALSE	Complete Genome
978	Salmonella enterica subsp. enterica	GCA_001170905.1	TRUE	FALSE	FALSE	Scaffold
979	Salmonella enterica subsp. enterica	GCA_001241975.1	TRUE	FALSE	FALSE	Contig
980	Salmonella enterica subsp. enterica	GCA_014854835.1	TRUE	FALSE	FALSE	Complete Genome
981	Salmonella enterica subsp. enterica	GCA_001164345.1	TRUE	FALSE	FALSE	Scaffold
982	Salmonella enterica subsp. enterica	GCA_001716485.1	TRUE	FALSE	FALSE	Contig
983	Salmonella enterica subsp. enterica	GCA_001094765.1	TRUE	FALSE	FALSE	Contig
984	Salmonella enterica subsp. enterica	GCA_001272035.1	TRUE	FALSE	FALSE	Contig
985	Salmonella enterica subsp. enterica	GCA_000625395.2	TRUE	FALSE	FALSE	Chromosome
986	Salmonella enterica subsp. enterica	GCA_041362175.1	TRUE	FALSE	FALSE	Contig
987	Salmonella enterica subsp. enterica	GCA_003324855.1	TRUE	FALSE	FALSE	Complete Genome
988	Salmonella enterica subsp. enterica	GCA_001174625.1	TRUE	FALSE	FALSE	Contig
989	Salmonella enterica subsp. enterica	GCA_001080865.1	TRUE	FALSE	FALSE	Scaffold
990	Salmonella enterica subsp. enterica	GCA_002200745.1	TRUE	FALSE	FALSE	Scaffold
991	Salmonella enterica subsp. enterica	GCA_003597065.1	TRUE	FALSE	FALSE	Scaffold
992	Salmonella enterica subsp. enterica	GCA_002106055.1	TRUE	FALSE	FALSE	Contig
993	Salmonella enterica subsp. enterica	GCA_000385905.1	TRUE	FALSE	FALSE	Complete Genome
994	Salmonella enterica subsp. enterica	GCA_038373405.1	TRUE	FALSE	TRUE	Contig
995	Salmonella enterica subsp. enterica	GCA_001220225.1	TRUE	FALSE	FALSE	Scaffold
996	Salmonella enterica subsp. enterica	GCA_000626395.2	TRUE	FALSE	FALSE	Chromosome
997	Salmonella enterica subsp. enterica	GCA_007352795.1	TRUE	FALSE	FALSE	Scaffold
998	Salmonella enterica subsp. enterica	GCA_000487195.1	TRUE	FALSE	FALSE	Contig
999	Salmonella enterica subsp. enterica	GCA_003994575.1	TRUE	FALSE	TRUE	Complete Genome
1000	Salmonella enterica subsp. enterica	GCA_051066655.1	TRUE	FALSE	FALSE	Contig
1001	Salmonella enterica subsp. enterica	GCA_024176975.1	TRUE	FALSE	FALSE	Scaffold
1002	Salmonella enterica subsp. enterica	GCA_006334145.1	TRUE	FALSE	FALSE	Contig
1003	Salmonella enterica subsp. enterica	GCA_003032095.1	TRUE	FALSE	FALSE	Scaffold
1004	Salmonella enterica subsp. enterica	GCA_003598745.1	TRUE	FALSE	FALSE	Scaffold
1005	Salmonella enterica subsp. enterica	GCA_001246475.1	TRUE	FALSE	FALSE	Contig
1006	Salmonella enterica subsp. enterica	GCA_001240345.1	TRUE	FALSE	FALSE	Contig
1007	Salmonella enterica subsp. enterica	GCA_036960085.1	TRUE	FALSE	FALSE	Contig
1008	Salmonella enterica subsp. enterica	GCA_001614125.1	TRUE	FALSE	FALSE	Contig
1009	Salmonella enterica subsp. enterica	GCA_002107305.1	TRUE	FALSE	FALSE	Contig
1010	Salmonella enterica subsp. enterica	GCA_002264885.1	TRUE	FALSE	FALSE	Contig
1011	Salmonella enterica subsp. enterica	GCA_004308825.1	TRUE	FALSE	FALSE	Contig
1012	Salmonella enterica subsp. enterica	GCA_036958845.1	TRUE	FALSE	FALSE	Contig
1013	Salmonella enterica subsp. enterica	GCA_003181075.1	TRUE	FALSE	FALSE	Complete Genome
1014	Salmonella enterica subsp. enterica	GCA_001367795.1	TRUE	FALSE	FALSE	Scaffold
1015	Salmonella enterica subsp. enterica	GCA_016519745.1	TRUE	FALSE	FALSE	Contig
1016	Salmonella enterica subsp. enterica	GCA_001535005.1	TRUE	FALSE	FALSE	Contig
1017	Salmonella enterica subsp. enterica	GCA_001973305.1	TRUE	FALSE	FALSE	Contig
1018	Salmonella enterica subsp. enterica	GCA_002042585.1	TRUE	FALSE	FALSE	Scaffold
1019	Salmonella enterica subsp. enterica	GCA_001138105.1	TRUE	FALSE	FALSE	Contig
1020	Salmonella enterica subsp. enterica	GCA_003710125.1	TRUE	FALSE	FALSE	Complete Genome
1021	Salmonella enterica subsp. enterica	GCA_004194635.5	TRUE	FALSE	TRUE	Complete Genome
1022	Salmonella enterica subsp. enterica	GCA_900018665.1	TRUE	FALSE	FALSE	Scaffold
1023	Salmonella enterica subsp. enterica	GCA_008363745.1	TRUE	FALSE	FALSE	Contig
1024	Salmonella enterica subsp. enterica	GCA_036706495.1	TRUE	FALSE	FALSE	Contig
1025	Salmonella enterica subsp. enterica	GCA_042862305.1	TRUE	FALSE	FALSE	Contig
1026	Salmonella enterica subsp. enterica	GCA_002761155.1	TRUE	FALSE	FALSE	Complete Genome
1027	Salmonella enterica subsp. enterica	GCA_035009845.1	TRUE	FALSE	FALSE	Scaffold
1028	Salmonella enterica subsp. enterica	GCA_047689115.1	TRUE	FALSE	FALSE	Contig
1029	Salmonella enterica subsp. enterica	GCA_001594625.1	TRUE	FALSE	FALSE	Contig
1030	Salmonella enterica subsp. enterica	GCA_013412245.1	TRUE	FALSE	FALSE	Contig
1031	Salmonella enterica subsp. enterica	GCA_006385975.1	TRUE	FALSE	FALSE	Scaffold
1032	Salmonella enterica subsp. enterica	GCA_001368155.1	TRUE	FALSE	FALSE	Scaffold
1033	Salmonella enterica subsp. enterica	GCA_047688225.1	TRUE	FALSE	FALSE	Contig
1034	Salmonella enterica subsp. enterica	GCA_041921975.1	TRUE	FALSE	FALSE	Contig
1035	Salmonella enterica subsp. enterica	GCA_001535175.1	TRUE	FALSE	FALSE	Contig
1036	Salmonella enterica subsp. enterica	GCA_012928235.1	TRUE	FALSE	FALSE	Contig
1037	Salmonella enterica subsp. enterica	GCA_024177385.1	TRUE	FALSE	FALSE	Scaffold
1038	Salmonella enterica subsp. enterica	GCA_000603905.1	TRUE	FALSE	FALSE	Contig
1039	Salmonella enterica subsp. enterica	GCA_002062625.1	TRUE	FALSE	FALSE	Contig
1040	Salmonella enterica subsp. enterica	GCA_943066385.1	TRUE	FALSE	FALSE	Scaffold
1041	Salmonella enterica subsp. enterica	GCA_047688985.1	TRUE	FALSE	TRUE	Contig
1042	Salmonella enterica subsp. enterica	GCA_003596815.1	TRUE	FALSE	FALSE	Scaffold
1043	Salmonella enterica subsp. enterica	GCA_004025595.1	TRUE	FALSE	FALSE	Contig
1044	Salmonella enterica subsp. enterica	GCA_001080265.1	TRUE	FALSE	FALSE	Scaffold
1045	Salmonella enterica subsp. enterica	GCA_003121115.1	TRUE	FALSE	FALSE	Contig
1046	Salmonella enterica subsp. enterica	GCA_005144925.1	TRUE	FALSE	FALSE	Complete Genome
1047	Salmonella enterica subsp. enterica	GCA_000973935.1	TRUE	FALSE	FALSE	Scaffold
1048	Salmonella enterica subsp. enterica	GCA_001115025.1	TRUE	FALSE	FALSE	Scaffold
1049	Salmonella enterica subsp. enterica	GCA_002193615.1	TRUE	FALSE	FALSE	Contig
1050	Salmonella enterica subsp. enterica	GCA_001366495.1	TRUE	FALSE	TRUE	Scaffold
1051	Salmonella enterica subsp. enterica	GCA_003200295.1	TRUE	FALSE	FALSE	Contig
1052	Salmonella enterica subsp. enterica	GCA_001356635.1	TRUE	FALSE	FALSE	Scaffold
1053	Salmonella enterica subsp. enterica	GCA_002107175.1	TRUE	FALSE	TRUE	Contig
1054	Salmonella enterica subsp. enterica	GCA_003066885.1	TRUE	FALSE	FALSE	Contig
1055	Salmonella enterica subsp. enterica	GCA_002127935.1	TRUE	FALSE	FALSE	Contig
1056	Salmonella enterica subsp. enterica	GCA_000984315.1	TRUE	FALSE	FALSE	Scaffold
1057	Salmonella enterica subsp. enterica	GCA_011301495.1	TRUE	FALSE	FALSE	Complete Genome
1058	Salmonella enterica subsp. enterica	GCA_001362775.1	TRUE	FALSE	FALSE	Scaffold
1059	Salmonella enterica subsp. enterica	GCA_000623215.2	TRUE	FALSE	FALSE	Chromosome
1060	Salmonella enterica subsp. enterica	GCA_016802045.1	TRUE	FALSE	FALSE	Scaffold
1061	Salmonella enterica subsp. enterica	GCA_009724275.1	TRUE	FALSE	FALSE	Contig
1062	Salmonella enterica subsp. enterica	GCA_001084585.1	TRUE	FALSE	FALSE	Contig
1063	Salmonella enterica subsp. enterica	GCA_001362095.2	TRUE	FALSE	FALSE	Complete Genome
1064	Salmonella enterica subsp. enterica	GCA_002106815.1	TRUE	FALSE	FALSE	Contig
1065	Salmonella enterica subsp. enterica	GCA_002063295.1	TRUE	FALSE	FALSE	Contig
1066	Salmonella enterica subsp. enterica	GCA_040281435.1	TRUE	FALSE	FALSE	Contig
1067	Salmonella enterica subsp. enterica	GCA_048278115.1	TRUE	FALSE	FALSE	Contig
1068	Salmonella enterica subsp. enterica	GCA_040280865.1	TRUE	FALSE	FALSE	Contig
1069	Salmonella enterica subsp. enterica	GCA_001357155.1	TRUE	FALSE	FALSE	Scaffold
1070	Salmonella enterica subsp. enterica	GCA_000973665.2	TRUE	FALSE	FALSE	Complete Genome
1071	Salmonella enterica subsp. enterica	GCA_000625315.2	TRUE	FALSE	FALSE	Chromosome
1072	Salmonella enterica subsp. enterica	GCA_001478535.1	TRUE	FALSE	FALSE	Contig
1073	Salmonella enterica subsp. enterica	GCA_002900055.1	TRUE	FALSE	FALSE	Scaffold
1074	Salmonella enterica subsp. enterica	GCA_041537545.1	TRUE	FALSE	FALSE	Contig
1075	Salmonella enterica subsp. enterica	GCA_001027605.1	TRUE	FALSE	FALSE	Contig
1076	Salmonella enterica subsp. enterica	GCA_001358835.1	TRUE	FALSE	FALSE	Scaffold
1077	Salmonella enterica subsp. enterica	GCA_014524605.1	TRUE	FALSE	FALSE	Complete Genome
1078	Salmonella enterica subsp. enterica	GCA_015829135.1	TRUE	FALSE	FALSE	Contig
1079	Salmonella enterica subsp. enterica	GCA_032598805.1	TRUE	FALSE	FALSE	Complete Genome
1080	Salmonella enterica subsp. enterica	GCA_002048725.1	TRUE	FALSE	FALSE	Contig
1081	Salmonella enterica subsp. enterica	GCA_000280155.1	TRUE	FALSE	FALSE	Contig
1082	Salmonella enterica subsp. enterica	GCA_001244815.1	TRUE	FALSE	FALSE	Contig
1083	Salmonella enterica subsp. enterica	GCA_041922315.1	TRUE	FALSE	FALSE	Contig
1084	Salmonella enterica subsp. enterica	GCA_012052605.1	TRUE	FALSE	FALSE	Complete Genome
1085	Salmonella enterica subsp. enterica	GCA_001716535.1	TRUE	FALSE	TRUE	Contig
1086	Salmonella enterica subsp. enterica	GCA_002041205.1	TRUE	FALSE	FALSE	Scaffold
1087	Salmonella enterica subsp. enterica	GCA_003064285.1	TRUE	FALSE	FALSE	Contig
1088	Salmonella enterica subsp. enterica	GCA_001295545.1	TRUE	FALSE	FALSE	Contig
1089	Salmonella enterica subsp. enterica	GCA_015022895.1	TRUE	FALSE	FALSE	Contig
1090	Salmonella enterica subsp. enterica	GCA_003547455.1	TRUE	FALSE	FALSE	Scaffold
1091	Salmonella enterica subsp. enterica	GCA_001079145.1	TRUE	FALSE	FALSE	Contig
1092	Salmonella enterica subsp. enterica	GCA_900003975.1	TRUE	FALSE	FALSE	Contig
1093	Salmonella enterica subsp. enterica	GCA_047688875.1	TRUE	FALSE	FALSE	Contig
1094	Salmonella enterica subsp. enterica	GCA_047688715.1	TRUE	FALSE	FALSE	Contig
1095	Salmonella enterica subsp. enterica	GCA_031001235.1	TRUE	FALSE	FALSE	Contig
1096	Salmonella enterica subsp. enterica	GCA_000389515.1	TRUE	FALSE	FALSE	Scaffold
1097	Salmonella enterica subsp. enterica	GCA_003065905.1	TRUE	FALSE	FALSE	Scaffold
1098	Salmonella enterica subsp. enterica	GCA_003067395.1	TRUE	FALSE	FALSE	Contig
1099	Salmonella enterica subsp. enterica	GCA_004919445.1	TRUE	FALSE	FALSE	Complete Genome
1100	Salmonella enterica subsp. enterica	GCA_900041615.1	TRUE	FALSE	FALSE	Scaffold
1101	Salmonella enterica subsp. enterica	GCA_002041945.1	TRUE	FALSE	FALSE	Scaffold
1102	Salmonella enterica subsp. enterica	GCA_023007905.1	TRUE	FALSE	FALSE	Contig
1103	Salmonella enterica subsp. enterica	GCA_003200895.1	TRUE	FALSE	FALSE	Contig
1104	Salmonella enterica subsp. enterica	GCA_004349385.1	TRUE	FALSE	FALSE	Contig
1105	Salmonella enterica subsp. enterica	GCA_002039065.1	TRUE	FALSE	TRUE	Scaffold
1106	Salmonella enterica subsp. enterica	GCA_002065425.1	TRUE	FALSE	FALSE	Contig
1107	Salmonella enterica subsp. enterica	GCA_014349365.1	TRUE	FALSE	FALSE	Scaffold
1108	Salmonella enterica subsp. enterica	GCA_033839545.1	TRUE	FALSE	FALSE	Contig
1109	Salmonella enterica subsp. enterica	GCA_001328595.1	TRUE	FALSE	FALSE	Scaffold
1110	Salmonella enterica subsp. enterica	GCA_001480535.1	TRUE	FALSE	FALSE	Contig
1111	Salmonella enterica subsp. enterica	GCA_009916305.1	TRUE	FALSE	FALSE	Contig
1112	Salmonella enterica subsp. enterica	GCA_003418425.1	TRUE	FALSE	FALSE	Contig
1113	Salmonella enterica subsp. enterica	GCA_001219865.1	TRUE	FALSE	FALSE	Scaffold
1114	Salmonella enterica subsp. enterica	GCA_037003665.1	TRUE	FALSE	TRUE	Contig
1115	Salmonella enterica subsp. enterica	GCA_031001615.1	TRUE	FALSE	FALSE	Contig
1116	Salmonella enterica subsp. enterica	GCA_000505425.1	TRUE	FALSE	FALSE	Contig
1117	Salmonella enterica subsp. enterica	GCA_001362535.1	TRUE	FALSE	FALSE	Scaffold
1118	Salmonella enterica subsp. enterica	GCA_016451985.1	TRUE	FALSE	FALSE	Complete Genome
1119	Salmonella enterica subsp. enterica	GCA_020080885.1	TRUE	FALSE	FALSE	Scaffold
1120	Salmonella enterica subsp. enterica	GCA_001356355.1	TRUE	FALSE	FALSE	Contig
1121	Salmonella enterica subsp. enterica	GCA_002039385.1	TRUE	FALSE	FALSE	Scaffold
1122	Salmonella enterica subsp. enterica	GCA_030262655.1	TRUE	FALSE	FALSE	Contig
1123	Salmonella enterica subsp. enterica	GCA_037060675.1	TRUE	FALSE	TRUE	Contig
1124	Salmonella enterica subsp. enterica	GCA_038380085.1	TRUE	FALSE	FALSE	Complete Genome
1125	Salmonella enterica subsp. enterica	GCA_039991505.1	TRUE	FALSE	TRUE	Contig
1126	Salmonella enterica subsp. enterica	GCA_003710165.1	TRUE	FALSE	FALSE	Complete Genome
1127	Salmonella enterica subsp. enterica	GCA_002063665.1	TRUE	FALSE	FALSE	Contig
1128	Salmonella enterica subsp. enterica	GCA_013376915.1	TRUE	FALSE	TRUE	Complete Genome
1129	Salmonella enterica subsp. enterica	GCA_002048125.1	TRUE	FALSE	FALSE	Contig
1130	Salmonella enterica subsp. enterica	GCA_000748745.1	TRUE	FALSE	TRUE	Contig
1131	Salmonella enterica subsp. enterica	GCA_038372735.1	TRUE	FALSE	FALSE	Contig
1132	Salmonella enterica subsp. enterica	GCA_003718355.1	TRUE	FALSE	FALSE	Complete Genome
1133	Salmonella enterica subsp. enterica	GCA_011368575.1	TRUE	FALSE	FALSE	Contig
1134	Salmonella enterica subsp. enterica	GCA_021344155.1	TRUE	FALSE	TRUE	Contig
1135	Salmonella enterica subsp. enterica	GCA_003066525.1	TRUE	FALSE	FALSE	Contig
1136	Salmonella enterica subsp. enterica	GCA_012028435.1	TRUE	FALSE	FALSE	Contig
1137	Salmonella enterica subsp. enterica	GCA_900166885.1	TRUE	FALSE	FALSE	Complete Genome
1138	Salmonella enterica subsp. enterica	GCA_050920565.1	TRUE	FALSE	TRUE	Complete Genome
1139	Salmonella enterica subsp. enterica	GCA_046037395.1	TRUE	FALSE	FALSE	Contig
1140	Salmonella enterica subsp. enterica	GCA_900002745.1	TRUE	TRUE	TRUE	Contig
1141	Salmonella enterica subsp. enterica	GCA_002038975.1	TRUE	FALSE	FALSE	Scaffold
1142	Salmonella enterica subsp. enterica	GCA_003064945.1	TRUE	FALSE	FALSE	Contig
1143	Salmonella enterica subsp. enterica	GCA_036227785.1	TRUE	FALSE	FALSE	Scaffold
1144	Salmonella enterica subsp. enterica	GCA_000625995.2	TRUE	FALSE	FALSE	Chromosome
1145	Salmonella enterica subsp. enterica	GCA_021067035.1	TRUE	FALSE	FALSE	Contig
1146	Salmonella enterica subsp. enterica	GCA_040534915.1	TRUE	FALSE	FALSE	Contig
1147	Salmonella enterica subsp. enterica	GCA_005889835.1	TRUE	FALSE	TRUE	Contig
1148	Salmonella enterica subsp. enterica	GCA_001594985.1	TRUE	FALSE	FALSE	Contig
1149	Salmonella enterica subsp. enterica	GCA_034427915.1	TRUE	FALSE	FALSE	Contig
1150	Salmonella enterica subsp. enterica	GCA_001149445.1	TRUE	FALSE	FALSE	Contig
1151	Salmonella enterica subsp. enterica	GCA_001360055.1	TRUE	FALSE	FALSE	Scaffold
1152	Salmonella enterica subsp. enterica	GCA_030502615.1	TRUE	FALSE	FALSE	Contig
1153	Salmonella enterica subsp. enterica	GCA_002386325.1	TRUE	FALSE	FALSE	Complete Genome
1154	Salmonella enterica subsp. enterica	GCA_002061515.1	TRUE	FALSE	FALSE	Contig
1155	Salmonella enterica subsp. enterica	GCA_037004425.1	TRUE	FALSE	FALSE	Contig
1156	Salmonella enterica subsp. enterica	GCA_003005845.1	TRUE	FALSE	FALSE	Contig
1157	Salmonella enterica subsp. enterica	GCA_002798625.1	TRUE	FALSE	FALSE	Scaffold
1158	Salmonella enterica subsp. enterica	GCA_001222145.1	TRUE	FALSE	FALSE	Scaffold
1159	Salmonella enterica subsp. enterica	GCA_012952715.1	TRUE	FALSE	FALSE	Contig
1160	Salmonella enterica subsp. enterica	GCA_050471005.1	TRUE	FALSE	FALSE	Contig
1161	Salmonella enterica subsp. enterica	GCA_030132425.1	TRUE	FALSE	TRUE	Contig
1162	Salmonella enterica subsp. enterica	GCA_003718315.1	TRUE	FALSE	FALSE	Complete Genome
1163	Salmonella enterica subsp. enterica	GCA_001477755.1	TRUE	FALSE	FALSE	Contig
1164	Salmonella enterica subsp. enterica	GCA_035009945.1	TRUE	FALSE	TRUE	Scaffold
1165	Salmonella enterica subsp. enterica	GCA_046037135.1	TRUE	FALSE	FALSE	Contig
1166	Salmonella enterica subsp. enterica	GCA_000973815.1	TRUE	FALSE	FALSE	Scaffold
1167	Salmonella enterica subsp. enterica	GCA_007094565.1	TRUE	FALSE	FALSE	Scaffold
1168	Salmonella enterica subsp. enterica	GCA_002064495.1	TRUE	FALSE	FALSE	Contig
1169	Salmonella enterica subsp. enterica	GCA_005889815.1	TRUE	FALSE	FALSE	Contig
1170	Salmonella enterica subsp. enterica	GCA_019038795.2	TRUE	FALSE	TRUE	Contig
1171	Salmonella enterica subsp. enterica	GCA_001149885.1	TRUE	FALSE	FALSE	Scaffold
1172	Salmonella enterica subsp. enterica	GCA_001123425.1	TRUE	FALSE	FALSE	Scaffold
1173	Salmonella enterica subsp. enterica	GCA_001246665.1	TRUE	FALSE	FALSE	Contig
1174	Salmonella enterica subsp. enterica	GCA_940677185.1	TRUE	FALSE	FALSE	Contig
1175	Salmonella enterica subsp. enterica	GCA_036958605.1	TRUE	FALSE	FALSE	Contig
1176	Salmonella enterica subsp. enterica	GCA_002106765.1	TRUE	FALSE	FALSE	Contig
1177	Salmonella enterica subsp. enterica	GCA_001107845.1	TRUE	FALSE	FALSE	Scaffold
1178	Salmonella enterica subsp. enterica	GCA_011302735.1	TRUE	FALSE	FALSE	Complete Genome
1179	Salmonella enterica subsp. enterica	GCA_003597205.1	TRUE	FALSE	FALSE	Scaffold
1180	Salmonella enterica subsp. enterica	GCA_005871035.1	TRUE	FALSE	FALSE	Contig
1181	Salmonella enterica subsp. enterica	GCA_046263335.1	TRUE	FALSE	FALSE	Scaffold
1182	Salmonella enterica subsp. enterica	GCA_001361735.1	TRUE	FALSE	FALSE	Contig
1183	Salmonella enterica subsp. enterica	GCA_001090485.1	TRUE	FALSE	FALSE	Contig
1184	Salmonella enterica subsp. enterica	GCA_009664575.1	TRUE	FALSE	FALSE	Complete Genome
1185	Salmonella enterica subsp. enterica	GCA_000624715.2	TRUE	FALSE	FALSE	Chromosome
1186	Salmonella enterica subsp. enterica	GCA_000626275.2	TRUE	FALSE	FALSE	Complete Genome
1187	Salmonella enterica subsp. enterica	GCA_028892725.1	TRUE	FALSE	FALSE	Complete Genome
1188	Salmonella enterica subsp. enterica	GCA_001326275.1	TRUE	FALSE	FALSE	Contig
1189	Salmonella enterica subsp. enterica	GCA_001245555.1	TRUE	FALSE	TRUE	Contig
1190	Salmonella enterica subsp. enterica	GCA_001368075.1	TRUE	FALSE	FALSE	Contig
1191	Salmonella enterica subsp. enterica	GCA_004310795.1	TRUE	FALSE	FALSE	Contig
1192	Salmonella enterica subsp. enterica	GCA_000389495.1	TRUE	FALSE	FALSE	Scaffold
1193	Salmonella enterica subsp. enterica	GCA_046037355.1	TRUE	FALSE	FALSE	Contig
1194	Salmonella enterica subsp. enterica	GCA_002283115.1	TRUE	FALSE	TRUE	Scaffold
1195	Salmonella enterica subsp. enterica	GCA_001126705.1	TRUE	FALSE	FALSE	Contig
1196	Salmonella enterica subsp. enterica	GCA_000626135.2	TRUE	FALSE	FALSE	Chromosome
1197	Salmonella enterica subsp. enterica	GCA_000984335.1	TRUE	FALSE	FALSE	Scaffold
1198	Salmonella enterica subsp. enterica	GCA_000984535.1	TRUE	FALSE	FALSE	Scaffold
1199	Salmonella enterica subsp. enterica	GCA_001362415.1	TRUE	FALSE	FALSE	Scaffold
1200	Salmonella enterica subsp. enterica	GCA_041921055.1	TRUE	FALSE	FALSE	Contig
1201	Salmonella enterica subsp. enterica	GCA_000483675.1	TRUE	FALSE	TRUE	Contig
1202	Salmonella enterica subsp. enterica	GCA_023546315.1	TRUE	FALSE	FALSE	Scaffold
1203	Salmonella enterica subsp. enterica	GCA_001363655.1	TRUE	FALSE	FALSE	Scaffold
1204	Salmonella enterica subsp. enterica	GCA_002999805.1	TRUE	FALSE	FALSE	Contig
1205	Salmonella enterica subsp. enterica	GCA_965267045.1	TRUE	FALSE	FALSE	Contig
1206	Salmonella enterica subsp. enterica	GCA_046157685.1	TRUE	FALSE	FALSE	Contig
1207	Salmonella enterica subsp. enterica	GCA_015240995.1	TRUE	FALSE	FALSE	Complete Genome
1208	Salmonella enterica subsp. enterica	GCA_003548445.1	TRUE	FALSE	FALSE	Scaffold
1209	Salmonella enterica subsp. enterica	GCA_001357375.1	TRUE	FALSE	FALSE	Contig
1210	Salmonella enterica subsp. enterica	GCA_033839805.1	TRUE	FALSE	FALSE	Contig
1211	Salmonella enterica subsp. enterica	GCA_000974205.1	TRUE	FALSE	FALSE	Scaffold
1212	Salmonella enterica subsp. enterica	GCA_046263435.1	TRUE	FALSE	FALSE	Scaffold
1213	Salmonella enterica subsp. enterica	GCA_048017515.1	TRUE	FALSE	FALSE	Complete Genome
1214	Salmonella enterica subsp. enterica	GCA_012028755.1	TRUE	FALSE	FALSE	Contig
1215	Salmonella enterica subsp. enterica	GCA_036706455.1	TRUE	FALSE	FALSE	Scaffold
1216	Salmonella enterica subsp. enterica	GCA_001594855.1	TRUE	FALSE	FALSE	Contig
1217	Salmonella enterica subsp. enterica	GCA_002041935.1	TRUE	FALSE	FALSE	Scaffold
1218	Salmonella enterica subsp. enterica	GCA_000330485.2	TRUE	FALSE	FALSE	Complete Genome
1219	Salmonella enterica subsp. enterica	GCA_000985195.1	TRUE	FALSE	FALSE	Scaffold
1220	Salmonella enterica subsp. enterica	GCA_001410315.1	TRUE	FALSE	FALSE	Scaffold
1221	Salmonella enterica subsp. enterica	GCA_001356495.1	TRUE	FALSE	FALSE	Scaffold
1222	Salmonella enterica subsp. enterica	GCA_028893195.1	TRUE	FALSE	FALSE	Complete Genome
1223	Salmonella enterica subsp. enterica	GCA_046037375.1	TRUE	FALSE	FALSE	Contig
1224	Salmonella enterica subsp. enterica	GCA_900007195.1	TRUE	FALSE	FALSE	Contig
1225	Salmonella enterica subsp. enterica	GCA_033598335.1	TRUE	FALSE	FALSE	Contig
1226	Salmonella enterica subsp. enterica	GCA_019586375.1	TRUE	FALSE	FALSE	Scaffold
1227	Salmonella enterica subsp. enterica	GCA_004291885.1	TRUE	FALSE	FALSE	Contig
1228	Salmonella enterica subsp. enterica	GCA_013412295.1	TRUE	FALSE	FALSE	Contig
1229	Salmonella enterica subsp. enterica	GCA_002242275.1	TRUE	FALSE	FALSE	Scaffold
1230	Salmonella enterica subsp. enterica	GCA_003199545.1	TRUE	FALSE	FALSE	Scaffold
1231	Salmonella enterica subsp. enterica	GCA_001833255.2	TRUE	FALSE	FALSE	Complete Genome
1232	Salmonella enterica subsp. enterica	GCA_011090095.1	TRUE	FALSE	FALSE	Contig
1233	Salmonella enterica subsp. enterica	GCA_947053225.1	TRUE	FALSE	TRUE	Contig
1234	Salmonella enterica subsp. enterica	GCA_033340535.1	TRUE	FALSE	FALSE	Contig
1235	Salmonella enterica subsp. enterica	GCA_043496835.1	TRUE	FALSE	FALSE	Complete Genome
1236	Salmonella enterica subsp. enterica	GCA_041361615.1	TRUE	FALSE	TRUE	Contig
1237	Salmonella enterica subsp. enterica	GCA_003119935.1	TRUE	FALSE	FALSE	Contig
1238	Salmonella enterica subsp. enterica	GCA_001587915.1	TRUE	FALSE	FALSE	Contig
1239	Salmonella enterica subsp. enterica	GCA_943109415.1	TRUE	FALSE	FALSE	Contig
1240	Salmonella enterica subsp. enterica	GCA_014840765.1	TRUE	FALSE	FALSE	Contig
1241	Salmonella enterica subsp. enterica	GCA_046365725.1	TRUE	FALSE	FALSE	Contig
1242	Salmonella enterica subsp. enterica	GCA_003548435.1	TRUE	FALSE	FALSE	Scaffold
1243	Salmonella enterica subsp. enterica	GCA_900005975.1	TRUE	FALSE	FALSE	Contig
1244	Salmonella enterica subsp. enterica	GCA_000329005.1	TRUE	FALSE	FALSE	Contig
1245	Salmonella enterica subsp. enterica	GCA_001245855.1	TRUE	FALSE	FALSE	Contig
1246	Salmonella enterica subsp. enterica	GCA_900036755.1	TRUE	FALSE	TRUE	Scaffold
1247	Salmonella enterica subsp. enterica	GCA_037779835.1	TRUE	FALSE	FALSE	Complete Genome
1248	Salmonella enterica subsp. enterica	GCA_001972555.1	TRUE	FALSE	FALSE	Contig
1249	Salmonella enterica subsp. enterica	GCA_001276745.1	TRUE	FALSE	FALSE	Contig
1250	Salmonella enterica subsp. enterica	GCA_001222205.1	TRUE	FALSE	FALSE	Scaffold
1251	Salmonella enterica subsp. enterica	GCA_000188455.2	TRUE	FALSE	FALSE	Contig
1252	Salmonella enterica subsp. enterica	GCA_000524745.1	TRUE	FALSE	FALSE	Contig
1253	Salmonella enterica subsp. enterica	GCA_039031755.1	TRUE	FALSE	FALSE	Contig
1254	Salmonella enterica subsp. enterica	GCA_006349135.1	TRUE	FALSE	FALSE	Contig
1255	Salmonella enterica subsp. enterica	GCA_003547605.1	TRUE	FALSE	FALSE	Contig
1256	Salmonella enterica subsp. enterica	GCA_050379035.1	TRUE	FALSE	FALSE	Scaffold
1257	Salmonella enterica subsp. enterica	GCA_016652285.1	TRUE	FALSE	FALSE	Contig
1258	Salmonella enterica subsp. enterica	GCA_021067185.1	TRUE	FALSE	FALSE	Contig
1259	Salmonella enterica subsp. enterica	GCA_005519425.1	TRUE	FALSE	FALSE	Contig
1260	Salmonella enterica subsp. enterica	GCA_023007085.1	TRUE	FALSE	FALSE	Contig
1261	Salmonella enterica subsp. enterica	GCA_965265765.1	TRUE	FALSE	FALSE	Contig
1262	Salmonella enterica subsp. enterica	GCA_001359895.1	TRUE	FALSE	FALSE	Contig
1263	Salmonella enterica subsp. enterica	GCA_001217965.1	TRUE	FALSE	FALSE	Scaffold
1264	Salmonella enterica subsp. enterica	GCA_009668625.1	TRUE	FALSE	FALSE	Scaffold
1265	Salmonella enterica subsp. enterica	GCA_003137965.1	TRUE	FALSE	FALSE	Contig
1266	Salmonella enterica subsp. enterica	GCA_037060235.1	TRUE	FALSE	FALSE	Contig
1267	Salmonella enterica subsp. enterica	GCA_000623475.2	TRUE	FALSE	FALSE	Complete Genome
1268	Salmonella enterica subsp. enterica	GCA_001362815.1	TRUE	FALSE	FALSE	Scaffold
1269	Salmonella enterica subsp. enterica	GCA_001363535.1	TRUE	FALSE	FALSE	Scaffold
1270	Salmonella enterica subsp. enterica	GCA_037827835.1	TRUE	FALSE	TRUE	Complete Genome
1271	Salmonella enterica subsp. enterica	GCA_001359135.1	TRUE	FALSE	FALSE	Scaffold
1272	Salmonella enterica subsp. enterica	GCA_003031855.1	TRUE	FALSE	FALSE	Complete Genome
1273	Salmonella enterica subsp. enterica	GCA_046037015.1	TRUE	FALSE	FALSE	Contig
1274	Salmonella enterica subsp. enterica	GCA_001080765.1	TRUE	FALSE	FALSE	Contig
1275	Salmonella enterica subsp. enterica	GCA_001081945.1	TRUE	FALSE	FALSE	Contig
1276	Salmonella enterica subsp. enterica	GCA_004744885.1	TRUE	FALSE	FALSE	Contig
1277	Salmonella enterica subsp. enterica	GCA_003596545.1	TRUE	FALSE	FALSE	Scaffold
1278	Salmonella enterica subsp. enterica	GCA_965265375.1	TRUE	FALSE	FALSE	Contig
1279	Salmonella enterica subsp. enterica	GCA_002047115.1	TRUE	FALSE	FALSE	Contig
1280	Salmonella enterica subsp. enterica	GCA_001222125.1	TRUE	FALSE	FALSE	Scaffold
1281	Salmonella enterica subsp. enterica	GCA_002037325.1	TRUE	FALSE	FALSE	Contig
1282	Salmonella enterica subsp. enterica	GCA_030501835.1	TRUE	FALSE	FALSE	Contig
1283	Salmonella enterica subsp. enterica	GCA_003934505.3	TRUE	FALSE	FALSE	Contig
1284	Salmonella enterica subsp. enterica	GCA_000474535.1	TRUE	FALSE	FALSE	Contig
1285	Salmonella enterica subsp. enterica	GCA_006379715.2	TRUE	FALSE	FALSE	Contig
1286	Salmonella enterica subsp. enterica	GCA_020859395.1	TRUE	FALSE	FALSE	Scaffold
1287	Salmonella enterica subsp. enterica	GCA_039034515.1	TRUE	FALSE	FALSE	Contig
1288	Salmonella enterica subsp. enterica	GCA_043496845.1	TRUE	FALSE	FALSE	Complete Genome
1289	Salmonella enterica subsp. enterica	GCA_000486125.1	TRUE	FALSE	FALSE	Contig
1290	Salmonella enterica subsp. enterica	GCA_036959225.1	TRUE	FALSE	FALSE	Contig
1291	Salmonella enterica subsp. enterica	GCA_001084245.1	TRUE	FALSE	TRUE	Scaffold
1292	Salmonella enterica subsp. enterica	GCA_003066765.1	TRUE	TRUE	TRUE	Contig
1293	Salmonella enterica subsp. enterica	GCA_031000695.1	TRUE	FALSE	FALSE	Contig
1294	Salmonella enterica subsp. enterica	GCA_039034295.1	TRUE	FALSE	FALSE	Contig
1295	Salmonella enterica subsp. enterica	GCA_033839605.1	TRUE	FALSE	FALSE	Contig
1296	Salmonella enterica subsp. enterica	GCA_001355535.1	TRUE	FALSE	FALSE	Scaffold
1297	Salmonella enterica subsp. enterica	GCA_022095575.1	TRUE	FALSE	FALSE	Contig
1298	Salmonella enterica subsp. enterica	GCA_007993325.1	TRUE	FALSE	FALSE	Contig
1299	Salmonella enterica subsp. enterica	GCA_015180345.1	TRUE	FALSE	FALSE	Contig
1300	Salmonella enterica subsp. enterica	GCA_045344165.1	TRUE	FALSE	FALSE	Complete Genome
1301	Salmonella enterica subsp. enterica	GCA_026132145.1	TRUE	FALSE	FALSE	Contig
1302	Salmonella enterica subsp. enterica	GCA_011465815.1	TRUE	FALSE	FALSE	Complete Genome
1303	Salmonella enterica subsp. enterica	GCA_030272745.1	TRUE	FALSE	FALSE	Contig
1304	Salmonella enterica subsp. enterica	GCA_003054535.1	TRUE	FALSE	FALSE	Complete Genome
1305	Salmonella enterica subsp. enterica	GCA_002795745.1	TRUE	FALSE	FALSE	Scaffold
1306	Salmonella enterica subsp. enterica	GCA_023518135.1	TRUE	FALSE	FALSE	Complete Genome
1307	Salmonella enterica subsp. enterica	GCA_001271975.1	TRUE	FALSE	FALSE	Contig
1308	Salmonella enterica subsp. enterica	GCA_023007945.1	TRUE	FALSE	TRUE	Contig
1309	Salmonella enterica subsp. enterica	GCA_002039985.1	TRUE	FALSE	FALSE	Scaffold
1310	Salmonella enterica subsp. enterica	GCA_006383995.1	TRUE	FALSE	FALSE	Contig
1311	Salmonella enterica subsp. enterica	GCA_003548865.1	TRUE	FALSE	FALSE	Contig
1312	Salmonella enterica subsp. enterica	GCA_003065325.1	TRUE	FALSE	FALSE	Contig
1313	Salmonella enterica subsp. enterica	GCA_037060405.1	TRUE	FALSE	TRUE	Contig
1314	Salmonella enterica subsp. enterica	GCA_001357315.1	TRUE	FALSE	FALSE	Scaffold
1315	Salmonella enterica subsp. enterica	GCA_040689755.1	TRUE	FALSE	FALSE	Contig
1316	Salmonella enterica subsp. enterica	GCA_020807695.1	TRUE	FALSE	FALSE	Scaffold
1317	Salmonella enterica subsp. enterica	GCA_004292485.1	TRUE	FALSE	FALSE	Contig
1318	Salmonella enterica subsp. enterica	GCA_000256625.1	TRUE	FALSE	FALSE	Contig
1319	Salmonella enterica subsp. enterica	GCA_001363875.1	TRUE	FALSE	FALSE	Scaffold
1320	Salmonella enterica subsp. enterica	GCA_019264965.1	TRUE	FALSE	FALSE	Chromosome
1321	Salmonella enterica subsp. enterica	GCA_002065555.1	TRUE	FALSE	TRUE	Contig
1322	Salmonella enterica subsp. enterica	GCA_900006185.1	TRUE	FALSE	FALSE	Contig
1323	Salmonella enterica subsp. enterica	GCA_001087005.1	TRUE	FALSE	FALSE	Contig
1324	Salmonella enterica subsp. enterica	GCA_033313965.1	TRUE	FALSE	FALSE	Contig
1325	Salmonella enterica subsp. enterica	GCA_036527895.1	TRUE	FALSE	FALSE	Scaffold
1326	Salmonella enterica subsp. enterica	GCA_047692495.1	TRUE	FALSE	FALSE	Contig
1327	Salmonella enterica subsp. enterica	GCA_002038305.1	TRUE	FALSE	FALSE	Scaffold
1328	Salmonella enterica subsp. enterica	GCA_025292925.1	TRUE	FALSE	FALSE	Contig
1329	Salmonella enterica subsp. enterica	GCA_918593735.1	TRUE	FALSE	FALSE	Chromosome
1330	Salmonella enterica subsp. enterica	GCA_031884365.1	TRUE	FALSE	FALSE	Scaffold
1331	Salmonella enterica subsp. enterica	GCA_046158495.1	TRUE	FALSE	FALSE	Contig
1332	Salmonella enterica subsp. enterica	GCA_001368555.1	TRUE	FALSE	FALSE	Scaffold
1333	Salmonella enterica subsp. enterica	GCA_003598865.1	TRUE	FALSE	FALSE	Scaffold
1334	Salmonella enterica subsp. enterica	GCA_000238555.2	TRUE	FALSE	FALSE	Contig
1335	Salmonella enterica subsp. enterica	GCA_041731025.1	TRUE	FALSE	FALSE	Contig
1336	Salmonella enterica subsp. enterica	GCA_002064055.1	TRUE	FALSE	FALSE	Contig
1337	Salmonella enterica subsp. enterica	GCA_032307895.1	TRUE	FALSE	FALSE	Contig
1338	Salmonella enterica subsp. enterica	GCA_000623155.2	TRUE	FALSE	FALSE	Chromosome
1339	Salmonella enterica subsp. enterica	GCA_003119175.1	TRUE	FALSE	FALSE	Contig
1340	Salmonella enterica subsp. enterica	GCA_000953595.1	TRUE	FALSE	FALSE	Chromosome
1341	Salmonella enterica subsp. enterica	GCA_028882815.1	TRUE	FALSE	FALSE	Contig
1342	Salmonella enterica subsp. enterica	GCA_018760485.1	TRUE	FALSE	TRUE	Contig
1343	Salmonella enterica subsp. enterica	GCA_001358695.1	TRUE	FALSE	FALSE	Scaffold
1344	Salmonella enterica subsp. enterica	GCA_046159225.1	TRUE	FALSE	TRUE	Contig
1345	Salmonella enterica subsp. enterica	GCA_000985715.1	TRUE	FALSE	FALSE	Scaffold
1346	Salmonella enterica subsp. enterica	GCA_001129145.1	TRUE	FALSE	FALSE	Scaffold
1347	Salmonella enterica subsp. enterica	GCA_015829125.1	TRUE	FALSE	FALSE	Contig
1348	Salmonella enterica subsp. enterica	GCA_001120085.1	TRUE	FALSE	FALSE	Contig
1349	Salmonella enterica subsp. enterica	GCA_040279305.1	TRUE	FALSE	FALSE	Contig
1350	Salmonella enterica subsp. enterica	GCA_034428155.1	TRUE	FALSE	FALSE	Contig
1351	Salmonella enterica subsp. enterica	GCA_001630155.1	TRUE	FALSE	FALSE	Scaffold
1352	Salmonella enterica subsp. enterica	GCA_023756925.1	TRUE	FALSE	FALSE	Scaffold
1353	Salmonella enterica subsp. enterica	GCA_001480425.1	TRUE	FALSE	FALSE	Contig
1354	Salmonella enterica subsp. enterica	GCA_000623075.2	TRUE	FALSE	FALSE	Chromosome
1355	Salmonella enterica subsp. enterica	GCA_900047125.1	TRUE	FALSE	FALSE	Scaffold
1356	Salmonella enterica subsp. enterica	GCA_003689675.1	TRUE	FALSE	FALSE	Contig
1357	Salmonella enterica subsp. enterica	GCA_001364775.1	TRUE	FALSE	FALSE	Scaffold
1358	Salmonella enterica subsp. enterica	GCA_900002665.1	TRUE	FALSE	FALSE	Contig
1359	Salmonella enterica subsp. enterica	GCA_000623435.2	TRUE	FALSE	FALSE	Chromosome
1360	Salmonella enterica subsp. enterica	GCA_001360315.1	TRUE	FALSE	FALSE	Contig
1361	Salmonella enterica subsp. enterica	GCA_001359735.1	TRUE	FALSE	FALSE	Contig
1362	Salmonella enterica subsp. enterica	GCA_000486815.2	TRUE	FALSE	FALSE	Complete Genome
1363	Salmonella enterica subsp. enterica	GCA_000474455.1	TRUE	FALSE	FALSE	Contig
1364	Salmonella enterica subsp. enterica	GCA_025293975.1	TRUE	FALSE	FALSE	Contig
1365	Salmonella enterica subsp. enterica	GCA_046036995.1	TRUE	FALSE	FALSE	Contig
1366	Salmonella enterica subsp. enterica	GCA_036958885.1	TRUE	FALSE	FALSE	Contig
1367	Salmonella enterica subsp. enterica	GCA_031000635.1	TRUE	FALSE	FALSE	Contig
1368	Salmonella enterica subsp. enterica	GCA_000188395.2	TRUE	FALSE	FALSE	Contig
1369	Salmonella enterica subsp. enterica	GCA_002059465.1	TRUE	FALSE	FALSE	Contig
1370	Salmonella enterica subsp. enterica	GCA_003357105.1	TRUE	FALSE	FALSE	Contig
1371	Salmonella enterica subsp. enterica	GCA_900044085.1	TRUE	FALSE	FALSE	Scaffold
1372	Salmonella enterica subsp. enterica	GCA_016863735.1	TRUE	FALSE	FALSE	Scaffold
1373	Salmonella enterica subsp. enterica	GCA_001355995.1	TRUE	FALSE	FALSE	Scaffold
1374	Salmonella enterica subsp. enterica	GCA_001951675.1	TRUE	FALSE	FALSE	Scaffold
1375	Salmonella enterica subsp. enterica	GCA_002056865.1	TRUE	FALSE	FALSE	Contig
1376	Salmonella enterica subsp. enterica	GCA_004360615.1	TRUE	FALSE	TRUE	Contig
1377	Salmonella enterica subsp. enterica	GCA_003596425.1	TRUE	FALSE	FALSE	Contig
1378	Salmonella enterica subsp. enterica	GCA_003548975.1	TRUE	FALSE	FALSE	Contig
1379	Salmonella enterica subsp. enterica	GCA_001079885.1	TRUE	FALSE	FALSE	Scaffold
1380	Salmonella enterica subsp. enterica	GCA_005160385.1	TRUE	FALSE	FALSE	Complete Genome
1381	Salmonella enterica subsp. enterica	GCA_036958865.1	TRUE	FALSE	FALSE	Contig
1382	Salmonella enterica subsp. enterica	GCA_003121155.1	TRUE	FALSE	FALSE	Contig
1383	Salmonella enterica subsp. enterica	GCA_001880015.1	TRUE	FALSE	FALSE	Contig
1384	Salmonella enterica subsp. enterica	GCA_003120995.1	TRUE	FALSE	FALSE	Contig
1385	Salmonella enterica subsp. enterica	GCA_037104545.1	TRUE	FALSE	FALSE	Contig
1386	Salmonella enterica subsp. enterica	GCA_037478355.1	TRUE	FALSE	FALSE	Contig
1387	Salmonella enterica subsp. enterica	GCA_001614045.1	TRUE	FALSE	FALSE	Contig
1388	Salmonella enterica subsp. enterica	GCA_039777535.1	TRUE	FALSE	FALSE	Complete Genome
1389	Salmonella enterica subsp. enterica	GCA_001085605.1	TRUE	FALSE	FALSE	Scaffold
1390	Salmonella enterica subsp. enterica	GCA_001726095.1	TRUE	FALSE	TRUE	Scaffold
1391	Salmonella enterica subsp. enterica	GCA_016624225.1	TRUE	FALSE	FALSE	Contig
1392	Salmonella enterica subsp. enterica	GCA_043108675.1	TRUE	FALSE	FALSE	Contig
1393	Salmonella enterica subsp. enterica	GCA_001148945.1	TRUE	FALSE	FALSE	Scaffold
1394	Salmonella enterica subsp. enterica	GCA_014122125.1	TRUE	FALSE	FALSE	Contig
1395	Salmonella enterica subsp. enterica	GCA_035320755.1	TRUE	FALSE	FALSE	Complete Genome
1396	Salmonella enterica subsp. enterica	GCA_002241615.2	TRUE	FALSE	FALSE	Contig
1397	Salmonella enterica subsp. enterica	GCA_900045455.1	TRUE	FALSE	FALSE	Scaffold
1398	Salmonella enterica subsp. enterica	GCA_001143065.1	TRUE	FALSE	FALSE	Contig
1399	Salmonella enterica subsp. enterica	GCA_002798795.1	TRUE	FALSE	FALSE	Scaffold
1400	Salmonella enterica subsp. enterica	GCA_001245495.1	TRUE	FALSE	FALSE	Contig
1401	Salmonella enterica subsp. enterica	GCA_001243445.1	TRUE	FALSE	FALSE	Contig
1402	Salmonella enterica subsp. enterica	GCA_036350615.1	TRUE	FALSE	FALSE	Contig
1403	Salmonella enterica subsp. enterica	GCA_036289165.1	TRUE	FALSE	FALSE	Contig
1404	Salmonella enterica subsp. enterica	GCA_049312235.1	TRUE	FALSE	TRUE	Contig
1405	Salmonella enterica subsp. enterica	GCA_041362215.1	TRUE	FALSE	FALSE	Contig
1406	Salmonella enterica subsp. enterica	GCA_000236105.2	TRUE	FALSE	FALSE	Contig
1407	Salmonella enterica subsp. enterica	GCA_002031635.1	TRUE	FALSE	FALSE	Contig
1408	Salmonella enterica subsp. enterica	GCA_001240805.1	TRUE	FALSE	FALSE	Contig
1409	Salmonella enterica subsp. enterica	GCA_037060855.1	TRUE	FALSE	FALSE	Contig
1410	Salmonella enterica subsp. enterica	GCA_023007585.1	TRUE	FALSE	FALSE	Contig
1411	Salmonella enterica subsp. enterica	GCA_001360415.1	TRUE	FALSE	FALSE	Contig
1412	Salmonella enterica subsp. enterica	GCA_004308555.1	TRUE	FALSE	FALSE	Contig
1413	Salmonella enterica subsp. enterica	GCA_000962685.1	TRUE	FALSE	FALSE	Contig
1414	Salmonella enterica subsp. enterica	GCA_001138905.1	TRUE	FALSE	FALSE	Scaffold
1415	Salmonella enterica subsp. enterica	GCA_049744305.1	TRUE	FALSE	FALSE	Contig
1416	Salmonella enterica subsp. enterica	GCA_001359495.1	TRUE	FALSE	FALSE	Contig
1417	Salmonella enterica subsp. enterica	GCA_002040325.1	TRUE	FALSE	FALSE	Scaffold
1418	Salmonella enterica subsp. enterica	GCA_004298265.1	TRUE	FALSE	FALSE	Contig
1419	Salmonella enterica subsp. enterica	GCA_003419305.1	TRUE	FALSE	FALSE	Contig
1420	Salmonella enterica subsp. enterica	GCA_030502735.1	TRUE	FALSE	FALSE	Contig
1421	Salmonella enterica subsp. enterica	GCA_016454385.1	TRUE	FALSE	FALSE	Complete Genome
1422	Salmonella enterica subsp. enterica	GCA_001931595.1	TRUE	FALSE	FALSE	Complete Genome
1423	Salmonella enterica subsp. enterica	GCA_003137245.1	TRUE	FALSE	FALSE	Contig
1424	Salmonella enterica subsp. enterica	GCA_003067565.1	TRUE	FALSE	FALSE	Contig
1425	Salmonella enterica subsp. enterica	GCA_002265705.1	TRUE	TRUE	TRUE	Contig
1426	Salmonella enterica subsp. enterica	GCA_006349055.1	TRUE	FALSE	FALSE	Contig
1427	Salmonella enterica subsp. enterica	GCA_000487035.2	TRUE	FALSE	FALSE	Complete Genome
1428	Salmonella enterica subsp. enterica	GCA_000603485.1	TRUE	FALSE	FALSE	Contig
1429	Salmonella enterica subsp. enterica	GCA_001105145.1	TRUE	FALSE	FALSE	Scaffold
1430	Salmonella enterica subsp. enterica	GCA_007280775.1	TRUE	FALSE	FALSE	Contig
1431	Salmonella enterica subsp. enterica	GCA_002041505.1	TRUE	FALSE	FALSE	Scaffold
1432	Salmonella enterica subsp. enterica	GCA_021513315.1	TRUE	FALSE	FALSE	Complete Genome
1433	Salmonella enterica subsp. enterica	GCA_001081645.1	TRUE	FALSE	FALSE	Contig
1434	Salmonella enterica subsp. enterica	GCA_016454205.1	TRUE	FALSE	FALSE	Complete Genome
1435	Salmonella enterica subsp. enterica	GCA_004360875.1	TRUE	FALSE	FALSE	Contig
1436	Salmonella enterica subsp. enterica	GCA_001145945.1	TRUE	FALSE	FALSE	Scaffold
1437	Salmonella enterica subsp. enterica	GCA_040281575.1	TRUE	FALSE	FALSE	Contig
1438	Salmonella enterica subsp. enterica	GCA_001364275.1	TRUE	FALSE	FALSE	Contig
1439	Salmonella enterica subsp. enterica	GCA_026132105.1	TRUE	FALSE	FALSE	Contig
1440	Salmonella enterica subsp. enterica	GCA_002044735.1	TRUE	FALSE	FALSE	Contig
1441	Salmonella enterica subsp. enterica	GCA_012928455.1	TRUE	FALSE	FALSE	Contig
1442	Salmonella enterica subsp. enterica	GCA_003069205.1	TRUE	FALSE	FALSE	Contig
1443	Salmonella enterica subsp. enterica	GCA_008363665.1	TRUE	FALSE	FALSE	Contig
1444	Salmonella enterica subsp. enterica	GCA_016454725.1	TRUE	FALSE	FALSE	Complete Genome
1445	Salmonella enterica subsp. enterica	GCA_000806965.1	TRUE	FALSE	FALSE	Contig
1446	Salmonella enterica subsp. enterica	GCA_000624995.2	TRUE	FALSE	FALSE	Chromosome
1447	Salmonella enterica subsp. enterica	GCA_002032765.1	TRUE	FALSE	FALSE	Contig
1448	Salmonella enterica subsp. enterica	GCA_037837055.1	TRUE	FALSE	FALSE	Complete Genome
1449	Salmonella enterica subsp. enterica	GCA_003137995.1	TRUE	FALSE	FALSE	Contig
1450	Salmonella enterica subsp. enterica	GCA_004292505.1	TRUE	FALSE	FALSE	Contig
1451	Salmonella enterica subsp. enterica	GCA_002127865.1	TRUE	FALSE	FALSE	Contig
1452	Salmonella enterica subsp. enterica	GCA_014840755.1	TRUE	FALSE	FALSE	Contig
1453	Salmonella enterica subsp. enterica	GCA_038372825.1	TRUE	FALSE	FALSE	Contig
1454	Salmonella enterica subsp. enterica	GCA_003064895.1	TRUE	FALSE	FALSE	Contig
1455	Salmonella enterica subsp. enterica	GCA_001146025.1	TRUE	FALSE	FALSE	Scaffold
1456	Salmonella enterica subsp. enterica	GCA_001480975.1	TRUE	FALSE	FALSE	Contig
1457	Salmonella enterica subsp. enterica	GCA_001051385.1	TRUE	FALSE	FALSE	Contig
1458	Salmonella enterica subsp. enterica	GCA_003077735.1	TRUE	FALSE	FALSE	Contig
1459	Salmonella enterica subsp. enterica	GCA_001360895.1	TRUE	FALSE	FALSE	Scaffold
1460	Salmonella enterica subsp. enterica	GCA_001099265.1	TRUE	FALSE	FALSE	Contig
1461	Salmonella enterica subsp. enterica	GCA_003177235.1	TRUE	FALSE	FALSE	Complete Genome
1462	Salmonella enterica subsp. enterica	GCA_003596485.1	TRUE	FALSE	FALSE	Scaffold
1463	Salmonella enterica subsp. enterica	GCA_041537475.1	TRUE	FALSE	FALSE	Contig
1464	Salmonella enterica subsp. enterica	GCA_021066735.1	TRUE	FALSE	FALSE	Contig
1465	Salmonella enterica subsp. enterica	GCA_041922395.1	TRUE	FALSE	FALSE	Contig
1466	Salmonella enterica subsp. enterica	GCA_002057075.1	TRUE	FALSE	FALSE	Contig
1467	Salmonella enterica subsp. enterica	GCA_030502665.1	TRUE	FALSE	FALSE	Contig
1468	Salmonella enterica subsp. enterica	GCA_002040015.1	TRUE	FALSE	FALSE	Scaffold
1469	Salmonella enterica subsp. enterica	GCA_000624475.2	TRUE	FALSE	FALSE	Chromosome
1470	Salmonella enterica subsp. enterica	GCA_009728795.1	TRUE	FALSE	FALSE	Complete Genome
1471	Salmonella enterica subsp. enterica	GCA_040280965.1	TRUE	FALSE	FALSE	Contig
1472	Salmonella enterica subsp. enterica	GCA_039031915.1	TRUE	FALSE	FALSE	Contig
1473	Salmonella enterica subsp. enterica	GCA_012912065.1	TRUE	FALSE	FALSE	Contig
1474	Salmonella enterica subsp. enterica	GCA_001240085.1	TRUE	FALSE	FALSE	Scaffold
1475	Salmonella enterica subsp. enterica	GCA_001356775.1	TRUE	FALSE	FALSE	Contig
1476	Salmonella enterica subsp. enterica	GCA_003413825.1	TRUE	FALSE	FALSE	Contig
1477	Salmonella enterica subsp. enterica	GCA_003418295.1	TRUE	FALSE	FALSE	Contig
1478	Salmonella enterica subsp. enterica	GCA_001595305.1	TRUE	FALSE	FALSE	Contig
1479	Salmonella enterica subsp. enterica	GCA_000411815.1	TRUE	FALSE	FALSE	Contig
1480	Salmonella enterica subsp. enterica	GCA_006383845.1	TRUE	FALSE	FALSE	Scaffold
1481	Salmonella enterica subsp. enterica	GCA_001409815.1	TRUE	FALSE	FALSE	Scaffold
1482	Salmonella enterica subsp. enterica	GCA_019586595.1	TRUE	FALSE	FALSE	Scaffold
1483	Salmonella enterica subsp. enterica	GCA_003609515.1	TRUE	FALSE	FALSE	Contig
1484	Salmonella enterica subsp. enterica	GCA_001102545.1	TRUE	FALSE	FALSE	Contig
1485	Salmonella enterica subsp. enterica	GCA_006377645.2	TRUE	FALSE	FALSE	Contig
1486	Salmonella enterica subsp. enterica	GCA_001357895.1	TRUE	FALSE	FALSE	Contig
1487	Salmonella enterica subsp. enterica	GCA_006165165.1	TRUE	FALSE	FALSE	Complete Genome
1488	Salmonella enterica subsp. enterica	GCA_001109605.1	TRUE	FALSE	FALSE	Scaffold
1489	Salmonella enterica subsp. enterica	GCA_005886015.1	TRUE	FALSE	FALSE	Chromosome
1490	Salmonella enterica subsp. enterica	GCA_012028655.1	TRUE	FALSE	TRUE	Contig
1491	Salmonella enterica subsp. enterica	GCA_002066665.1	TRUE	FALSE	FALSE	Contig
1492	Salmonella enterica subsp. enterica	GCA_037829915.1	TRUE	FALSE	FALSE	Complete Genome
1493	Salmonella enterica subsp. enterica	GCA_029577975.1	TRUE	FALSE	FALSE	Contig
1494	Salmonella enterica subsp. enterica	GCA_001161925.1	TRUE	FALSE	FALSE	Scaffold
1495	Salmonella enterica subsp. enterica	GCA_014121945.1	TRUE	FALSE	FALSE	Contig
1496	Salmonella enterica subsp. enterica	GCA_001221485.1	TRUE	FALSE	FALSE	Scaffold
1497	Salmonella enterica subsp. enterica	GCA_001128685.1	TRUE	FALSE	FALSE	Contig
1498	Salmonella enterica subsp. enterica	GCA_039043285.1	TRUE	FALSE	FALSE	Scaffold
1499	Salmonella enterica subsp. enterica	GCA_001244285.1	TRUE	FALSE	FALSE	Contig
1500	Salmonella enterica subsp. enterica	GCA_003689485.1	TRUE	FALSE	FALSE	Contig
1501	Salmonella enterica subsp. enterica	GCA_000282875.1	TRUE	FALSE	FALSE	Contig
1502	Salmonella enterica subsp. enterica	GCA_015180685.1	TRUE	FALSE	FALSE	Contig
1503	Salmonella enterica subsp. enterica	GCA_001879775.1	TRUE	FALSE	FALSE	Contig
1504	Salmonella enterica subsp. enterica	GCA_011368675.1	TRUE	FALSE	FALSE	Contig
1505	Salmonella enterica subsp. enterica	GCA_036595845.1	TRUE	FALSE	FALSE	Contig
1506	Salmonella enterica subsp. enterica	GCA_014861665.1	TRUE	FALSE	FALSE	Contig
1507	Salmonella enterica subsp. enterica	GCA_022095215.1	TRUE	FALSE	FALSE	Contig
1508	Salmonella enterica subsp. enterica	GCA_001410675.1	TRUE	FALSE	FALSE	Scaffold
1509	Salmonella enterica subsp. enterica	GCA_003200255.1	TRUE	FALSE	FALSE	Contig
1510	Salmonella enterica subsp. enterica	GCA_001359575.1	TRUE	FALSE	FALSE	Scaffold
1511	Salmonella enterica subsp. enterica	GCA_003419175.1	TRUE	FALSE	FALSE	Contig
1512	Salmonella enterica subsp. enterica	GCA_046614575.1	TRUE	FALSE	FALSE	Contig
1513	Salmonella enterica subsp. enterica	GCA_003864015.1	TRUE	FALSE	TRUE	Complete Genome
1514	Salmonella enterica subsp. enterica	GCA_000483815.1	TRUE	FALSE	FALSE	Contig
1515	Salmonella enterica subsp. enterica	GCA_039044045.1	TRUE	FALSE	FALSE	Scaffold
1516	Salmonella enterica subsp. enterica	GCA_000341425.1	TRUE	FALSE	FALSE	Complete Genome
1517	Salmonella enterica subsp. enterica	GCA_002030215.1	TRUE	FALSE	FALSE	Contig
1518	Salmonella enterica subsp. enterica	GCA_002030935.1	TRUE	FALSE	FALSE	Contig
1519	Salmonella enterica subsp. enterica	GCA_001362135.2	TRUE	FALSE	FALSE	Complete Genome
1520	Salmonella enterica subsp. enterica	GCA_000329345.1	TRUE	TRUE	TRUE	Contig
1521	Salmonella enterica subsp. enterica	GCA_003717635.1	TRUE	FALSE	FALSE	Complete Genome
1522	Salmonella enterica subsp. enterica	GCA_001158165.1	TRUE	FALSE	FALSE	Scaffold
1523	Salmonella enterica subsp. enterica	GCA_037480735.1	TRUE	FALSE	FALSE	Scaffold
1524	Salmonella enterica subsp. enterica	GCA_001141165.1	TRUE	FALSE	FALSE	Contig
1525	Salmonella enterica subsp. enterica	GCA_023008065.1	TRUE	FALSE	FALSE	Contig
1526	Salmonella enterica subsp. enterica	GCA_004291965.1	TRUE	FALSE	FALSE	Contig
1527	Salmonella enterica subsp. enterica	GCA_025293525.1	TRUE	FALSE	FALSE	Scaffold
1528	Salmonella enterica subsp. enterica	GCA_036039365.1	TRUE	FALSE	FALSE	Contig
1529	Salmonella enterica subsp. enterica	GCA_012928205.1	TRUE	FALSE	TRUE	Contig
1530	Salmonella enterica subsp. enterica	GCA_001132605.1	TRUE	FALSE	FALSE	Scaffold
1531	Salmonella enterica subsp. enterica	GCA_051027365.1	TRUE	FALSE	TRUE	Complete Genome
1532	Salmonella enterica subsp. enterica	GCA_004745055.1	TRUE	FALSE	FALSE	Contig
[truncated: 13,290 more rows]

## Sheet: SD5
# Each row is a signature, aligned to the reference genome. Column A-H: BLAST hit of the signature; I-K: from annotated GenBank reference genome GCA_018885085.1; L-AE: eggNOG-mapper output; AF-AG: Mobilome Annotation Pipeline (MAP) output
[truncated: 157 more rows]

[truncated: 2 more sheets: SD6, SD7]
